# Supplementary material for: Deep learning and attention mechanisms to identify key genes and their implications for the origin of insect wings
Source: Sci Rep. 2026 May 6;16:15998. doi: 10.1038/s41598-026-49441-y (PMC13197475; doi:10.1038/s41598-026-49441-y)
Supplement: Supplementary file 1 — Supplementary Information 1. [file 41598_2026_49441_MOESM1_ESM.zip]

Archive with 3 entries (2 files):
- Supplementary File/
- Supplementary File/Figures S1-S9.pdf
- Supplementary File/Supplementary-Tables-S1-S9.xlsx
