# Supplementary material for: Deep learning and attention mechanisms to identify key genes and their implications for the origin of insect wings
Source: Sci Rep. 2026 May 6;16:15998. doi: 10.1038/s41598-026-49441-y (PMC13197475; doi:10.1038/s41598-026-49441-y)
Supplement: Supplementary file 1 — Supplementary Information 1. [file 41598_2026_49441_MOESM1_ESM.zip › Supplementary File/Supplementary-Tables-S1-S9.xlsx]

## Sheet: Table S1
Table S1. Information on the 119 samples and their corresponding taxa used in this study.
No	Assembly Accession	Organism Name	Patterns	Organism Taxonomic ID	Class	Order	Family	Genus	Species	BUSCO Complete	BUSCO Single Copy	BUSCO Duplicated	BUSCO Fragmented	BUSCO Missing	BUSCO Lineage	Count Long mRNA
1	GCF_028750875.1	Macrosteles quadrilineatus	Winged	74068	Insecta	Hemiptera	Cicadellidae	Macrosteles	Macrosteles quadrilineatus	0.975	0.594	0.381	0.001	0.024	insecta_odb10	21979
2	GCF_014356525.2	Nilaparvata lugens	Winged	108931	Insecta	Hemiptera	Delphacidae	Nilaparvata	Nilaparvata lugens	0.97	0.623	0.347	0.012	0.018	insecta_odb10	18139
3	GCF_023864345.2	Schistocerca serialis cubense	Winged	2023355	Insecta	Orthoptera	Acrididae	Schistocerca	Schistocerca serialis	0.989	0.968	0.021	0.001	0.01	insecta_odb10	17237
4	GCF_040183065.1	Periplaneta americana	Winged	6978	Insecta	Blattodea	Blattidae	Periplaneta	Periplaneta americana	0.978	0.966	0.012	0.003	0.019	insecta_odb10	16750
5	GCF_950023065.1	Planococcus citri	Winged	170843	Insecta	Hemiptera	Pseudococcidae	Planococcus	Planococcus citri	0.959	0.87	0.089	0.002	0.039	insecta_odb10	16596
6	GCF_000697945.3	Frankliniella occidentalis	Winged	133901	Insecta	Thysanoptera	Thripidae	Frankliniella	Frankliniella occidentalis	0.993	0.982	0.011	0.004	0.004	insecta_odb10	16516
7	GCF_921293095.1	Ischnura elegans	Winged	197161	Insecta	Odonata	Coenagrionidae	Ischnura	Ischnura elegans	0.992	0.981	0.011		0.008	insecta_odb10	15994
8	GCF_040414725.1	Anabrus simplex	Winged	316456	Insecta	Orthoptera	Tettigoniidae	Anabrus	Anabrus simplex	0.99	0.958	0.032	0.002	0.007	insecta_odb10	14866
9	GCF_025091365.1	Daktulosphaira vitifoliae	Winged	58002	Insecta	Hemiptera	Phylloxeridae	Daktulosphaira	Daktulosphaira vitifoliae	0.991	0.969	0.022	0.002	0.008	insecta_odb10	14650
10	GCF_000696795.3	Halyomorpha halys	Winged	286706	Insecta	Hemiptera	Pentatomidae	Halyomorpha	Halyomorpha halys	0.989	0.969	0.02	0.004	0.007	insecta_odb10	14486
11	GCF_032445375.1	Bacillus rossius redtenbacheri	Winged	93214	Insecta	Phasmatodea	Bacillidae	Bacillus	Bacillus rossius	0.974	0.968	0.007	0.006	0.02	insecta_odb10	14448
12	GCF_023614345.1	Adelges cooleyi	Winged	133065	Insecta	Hemiptera	Adelgidae	Adelges	Adelges cooleyi	0.992	0.969	0.024	0.001	0.007	insecta_odb10	13556
13	GCF_918797505.1	Bemisia tabaci	Winged	7038	Insecta	Hemiptera	Aleyrodidae	Bemisia	Bemisia tabaci	0.977	0.942	0.035	0.004	0.019	insecta_odb10	13438
14	GCF_020882245.1	Rhopalosiphum padi	Winged	40932	Insecta	Hemiptera	Aphididae	Rhopalosiphum	Rhopalosiphum padi	0.997	0.992	0.006		0.003	insecta_odb10	13285
15	GCF_949628265.1	Cloeon dipterum	Winged	197152	Insecta	Ephemeroptera	Baetidae	Cloeon	Cloeon dipterum	0.982	0.971	0.01	0.002	0.016	insecta_odb10	13282
16	GCF_002891405.2	Cryptotermes secundus	Winged	105785	Insecta	Blattodea	Kalotermitidae	Cryptotermes	Cryptotermes secundus	0.983	0.969	0.015	0.004	0.012	insecta_odb10	13170
17	GCF_000696155.1	Zootermopsis nevadensis	Winged	136037	Insecta	Blattodea	Termopsidae	Zootermopsis	Zootermopsis nevadensis	0.988	0.982	0.005	0.005	0.007	insecta_odb10	12381
18	GCF_000648675.2	Cimex lectularius	Winged	79782	Insecta	Hemiptera	Cimicidae	Cimex	Cimex lectularius	0.994	0.981	0.012	0	0.006	insecta_odb10	11949
19	GCF_022747635.1	Hetaerina americana	Winged	62018	Insecta	Odonata	Calopterygidae	Hetaerina	Hetaerina americana	0.988	0.969	0.018	0.004	0.009	insecta_odb10	11196
20	GCF_000006295.1	Pediculus humanus corporis	Winged	121224	Insecta	Phthiraptera	Pediculidae	Pediculus	Pediculus humanus	0.959	0.955	0.004	0.02	0.021	insecta_odb10	10758
21	GCF_002237135.1	Teleopsis dalmanni	Winged	139649	Insecta	Diptera	Diopsidae	Teleopsis	Teleopsis dalmanni	0.982	0.701	0.282	0.003	0.014	insecta_odb10	25647
22	GCF_036711695.1	Zophobas morio	Winged	2755281	Insecta	Coleoptera	Tenebrionidae	Zophobas	Zophobas morio	0.997	0.971	0.026	0	0.002	insecta_odb10	22723
23	GCF_008802855.1	Photinus pyralis	Winged	7054	Insecta	Coleoptera	Lampyridae	Photinus	Photinus pyralis	0.985	0.845	0.14	0.001	0.014	insecta_odb10	20647
24	GCF_003426905.1	Ctenocephalides felis	Winged	7515	Insecta	Siphonaptera	Pulicidae	Ctenocephalides	Ctenocephalides felis	0.946	0.592	0.354	0.01	0.044	insecta_odb10	18878
25	GCF_014529535.1	Bradysia coprophila	Winged	38358	Insecta	Diptera	Sciaridae	Bradysia	Bradysia coprophila	0.97	0.932	0.038	0.002	0.029	insecta_odb10	16546
26	GCF_014839805.1	Manduca sexta	Winged	7130	Insecta	Lepidoptera	Sphingidae	Manduca	Manduca sexta	0.99	0.915	0.075	0.002	0.008	insecta_odb10	15967
27	GCF_004193835.3	Ostrinia furnacalis	Winged	93504	Insecta	Lepidoptera	Crambidae	Ostrinia	Ostrinia furnacalis	0.983	0.756	0.227	0.007	0.01	insecta_odb10	15396
28	GCF_963082655.1	Stomoxys calcitrans	Winged	35570	Insecta	Diptera	Muscidae	Stomoxys	Stomoxys calcitrans	0.994	0.985	0.009	0.001	0.005	insecta_odb10	15178
29	GCF_022581195.2	Helicoverpa zea	Winged	7113	Insecta	Lepidoptera	Noctuidae	Helicoverpa	Helicoverpa zea	0.996	0.991	0.005	0.001	0.003	insecta_odb10	14933
30	GCF_963556715.1	Cydia fagiglandana	Winged	1458189	Insecta	Lepidoptera	Tortricidae	Cydia	Cydia fagiglandana	0.993	0.984	0.009	0.001	0.006	insecta_odb10	14898
31	GCF_000390285.2	Anoplophora glabripennis	Winged	217634	Insecta	Coleoptera	Cerambycidae	Anoplophora	Anoplophora glabripennis	0.985	0.968	0.017	0.008	0.006	insecta_odb10	14828
32	GCF_907165205.1	Coccinella septempunctata	Winged	41139	Insecta	Coleoptera	Coccinellidae	Coccinella	Coccinella septempunctata	0.984	0.969	0.015	0.001	0.016	insecta_odb10	14769
33	GCF_009176505.1	Sitodiplosis mosellana	Winged	263140	Insecta	Diptera	Cecidomyiidae	Sitodiplosis	Sitodiplosis mosellana	0.929	0.896	0.033	0.006	0.065	insecta_odb10	14682
34	GCF_010883055.1	Belonocnema kinseyi	Winged	2817044	Insecta	Hymenoptera	Cynipidae	Belonocnema	Belonocnema kinseyi	0.931	0.92	0.011	0.017	0.052	insecta_odb10	14488
35	GCF_024362695.1	Pectinophora gossypiella	Winged	13191	Insecta	Lepidoptera	Gelechiidae	Pectinophora	Pectinophora gossypiella	0.989	0.976	0.012	0.001	0.011	insecta_odb10	14107
36	GCF_022539635.2	Chironomus tepperi	Winged	113505	Insecta	Diptera	Chironomidae	Chironomus	Chironomus tepperi	0.952	0.904	0.047	0.005	0.043	insecta_odb10	14073
37	GCF_003589595.1	Hyposmocoma kahamanoa	Winged	1477025	Insecta	Lepidoptera	Cosmopterigidae	Hyposmocoma	Hyposmocoma kahamanoa	0.959	0.947	0.012	0.011	0.03	insecta_odb10	14062
38	GCF_036711975.1	Onthophagus taurus	Winged	166361	Insecta	Coleoptera	Scarabaeidae	Onthophagus	Onthophagus taurus	0.971	0.961	0.009	0.003	0.026	insecta_odb10	14016
39	GCF_905115235.1	Hermetia illucens	Winged	343691	Insecta	Diptera	Stratiomyidae	Hermetia	Hermetia illucens	0.981	0.971	0.009	0.001	0.018	insecta_odb10	14004
40	GCF_932276165.1	Plutella xylostella	Winged	51655	Insecta	Lepidoptera	Plutellidae	Plutella	Plutella xylostella	0.99	0.983	0.006	0.001	0.009	insecta_odb10	13971
41	GCF_000001215.4	Drosophila melanogaster	Winged	7227	Insecta	Diptera	Drosophilidae	Drosophila	Drosophila melanogaster	0.999	0.473	0.526	0	0.001	insecta_odb10	13962
42	GCF_958450345.1	Calliphora vicina	Winged	7373	Insecta	Diptera	Calliphoridae	Calliphora	Calliphora vicina	0.996	0.99	0.006	0.001	0.003	insecta_odb10	13778
43	GCF_945859685.1	Eupeodes corollae	Winged	290404	Insecta	Diptera	Syrphidae	Eupeodes	Eupeodes corollae	0.985	0.974	0.01	0.002	0.013	insecta_odb10	13690
44	GCF_019393585.1	Leptopilina boulardi	Winged	63433	Insecta	Hymenoptera	Figitidae	Leptopilina	Leptopilina boulardi	0.948	0.941	0.007	0.003	0.049	insecta_odb10	13647
45	GCF_009193385.2	Nasonia vitripennis	Winged	7425	Insecta	Hymenoptera	Pteromalidae	Nasonia	Nasonia vitripennis	0.953	0.942	0.011	0.006	0.041	insecta_odb10	13602
46	GCF_905220415.1	Colias croceus	Winged	72248	Insecta	Lepidoptera	Pieridae	Colias	Colias croceus	0.994	0.988	0.006	0.001	0.005	insecta_odb10	13592
47	GCF_030269925.1	Bombyx mori	Winged	7091	Insecta	Lepidoptera	Bombycidae	Bombyx	Bombyx mori	0.983	0.979	0.004	0.002	0.015	insecta_odb10	13459
48	GCF_912999745.1	Papilio machaon	Winged	76193	Insecta	Lepidoptera	Papilionidae	Papilio	Papilio machaon	0.996	0.987	0.009	0.001	0.003	insecta_odb10	13379
49	GCF_000699045.2	Agrilus planipennis	Winged	224129	Insecta	Coleoptera	Buprestidae	Agrilus	Agrilus planipennis	0.964	0.9	0.064	0.015	0.021	insecta_odb10	13371
50	GCF_027563975.2	Plodia interpunctella	Winged	58824	Insecta	Lepidoptera	Pyralidae	Plodia	Plodia interpunctella	0.996	0.991	0.005	0	0.004	insecta_odb10	13255
51	GCF_024364675.1	Aethina tumida	Winged	116153	Insecta	Coleoptera	Nitidulidae	Aethina	Aethina tumida	0.993	0.974	0.019	0.001	0.006	insecta_odb10	13131
52	GCF_905147365.1	Aricia agestis	Winged	91739	Insecta	Lepidoptera	Lycaenidae	Aricia	Aricia agestis	0.981	0.976	0.005	0.001	0.019	insecta_odb10	12987
53	GCF_905475395.1	Chrysoperla carnea	Winged	189513	Insecta	Neuroptera	Chrysopidae	Chrysoperla	Chrysoperla carnea	0.969	0.96	0.009	0.002	0.028	insecta_odb10	12985
54	GCF_000599845.2	Trichogramma pretiosum	Winged	7493	Insecta	Hymenoptera	Trichogrammatidae	Trichogramma	Trichogramma pretiosum	0.927	0.909	0.018	0.008	0.065	insecta_odb10	12773
55	GCF_001412225.1	Nicrophorus vespilloides	Winged	110193	Insecta	Coleoptera	Silphidae	Nicrophorus	Nicrophorus vespilloides	0.994	0.981	0.013	0.003	0.003	insecta_odb10	12642
56	GCF_024137725.1	Prorops nasuta	Winged	863751	Insecta	Hymenoptera	Bethylidae	Prorops	Prorops nasuta	0.951	0.91	0.041	0.01	0.039	insecta_odb10	12621
57	GCF_000347755.3	Ceratitis capitata	Winged	7213	Insecta	Diptera	Tephritidae	Ceratitis	Ceratitis capitata	0.997	0.994	0.002	0.001	0.002	insecta_odb10	12563
58	GCF_905147765.1	Vanessa atalanta	Winged	42275	Insecta	Lepidoptera	Nymphalidae	Vanessa	Vanessa atalanta	0.994	0.992	0.002	0.002	0.005	insecta_odb10	12431
59	GCF_025399875.1	Dalotia coriaria	Winged	877792	Insecta	Coleoptera	Staphylinidae	Dalotia	Dalotia coriaria	0.966	0.864	0.101	0.008	0.026	insecta_odb10	12337
60	GCF_014805625.2	Glossina fuscipes	Winged	7396	Insecta	Diptera	Glossinidae	Glossina	Glossina fuscipes	0.994	0.673	0.321	0.001	0.005	insecta_odb10	12301
61	GCF_029603195.1	Condylostylus longicornis	Winged	2530218	Insecta	Diptera	Dolichopodidae	Condylostylus	Condylostylus longicornis	0.959	0.943	0.016	0.003	0.038	insecta_odb10	12227
62	GCF_000648655.2	Copidosoma floridanum	Winged	29053	Insecta	Hymenoptera	Encyrtidae	Copidosoma	Copidosoma floridanum	0.906	0.882	0.024	0.031	0.063	insecta_odb10	12143
63	GCF_024137745.1	Phymastichus coffea	Winged	108790	Insecta	Hymenoptera	Eulophidae	Phymastichus	Phymastichus coffea	0.927	0.908	0.02	0.01	0.063	insecta_odb10	12046
64	GCF_029955315.1	Cylas formicarius	Winged	197179	Insecta	Coleoptera	Brentidae	Cylas	Cylas formicarius	0.98	0.969	0.011	0.002	0.017	insecta_odb10	12016
65	GCF_026250575.1	Diorhabda carinulata	Winged	1163345	Insecta	Coleoptera	Chrysomelidae	Diorhabda	Diorhabda carinulata	0.989	0.978	0.011	0.001	0.009	insecta_odb10	11977
66	GCF_019457755.1	Venturia canescens	Winged	32260	Insecta	Hymenoptera	Ichneumonidae	Venturia	Venturia canescens	0.965	0.957	0.008	0.01	0.025	insecta_odb10	11833
67	GCF_021155785.1	Neodiprion fabricii	Winged	2872261	Insecta	Hymenoptera	Diprionidae	Neodiprion	Neodiprion fabricii	0.983	0.976	0.007	0.003	0.014	insecta_odb10	11597
68	GCF_034640455.1	Diachasmimorpha longicaudata	Winged	58733	Insecta	Hymenoptera	Braconidae	Diachasmimorpha	Diachasmimorpha longicaudata	0.976	0.97	0.006	0.003	0.02	insecta_odb10	11577
69	GCF_943734665.1	Anopheles aquasalis	Winged	42839	Insecta	Diptera	Culicidae	Anopheles	Anopheles aquasalis	0.993	0.987	0.006	0.001	0.006	insecta_odb10	11511
70	GCF_917208135.1	Athalia rosae	Winged	37344	Insecta	Hymenoptera	Athaliidae	Athalia	Athalia rosae	0.989	0.984	0.004	0.003	0.008	insecta_odb10	11393
71	GCF_907164935.1	Osmia bicornis bicornis	Winged	1437191	Insecta	Hymenoptera	Megachilidae	Osmia	Osmia bicornis	0.986	0.985	0.002	0.003	0.011	insecta_odb10	11362
72	GCF_024334085.1	Lutzomyia longipalpis	Winged	7200	Insecta	Diptera	Psychodidae	Lutzomyia	Lutzomyia longipalpis	0.967	0.956	0.01	0.002	0.031	insecta_odb10	11238
73	GCF_039881205.1	Euwallacea similis	Winged	1736056	Insecta	Coleoptera	Curculionidae	Euwallacea	Euwallacea similis	0.986	0.98	0.006	0.005	0.008	insecta_odb10	11234
74	GCF_036172545.1	Culicoides brevitarsis	Winged	469753	Insecta	Diptera	Ceratopogonidae	Culicoides	Culicoides brevitarsis	0.919	0.893	0.026	0.006	0.075	insecta_odb10	11137
75	GCF_000188095.3	Bombus impatiens	Winged	132113	Insecta	Hymenoptera	Apidae	Bombus	Bombus impatiens	0.99	0.988	0.002	0.003	0.007	insecta_odb10	10632
76	GCF_001594045.1	Atta colombica	Winged	520822	Insecta	Hymenoptera	Formicidae	Atta	Atta colombica	0.994	0.991	0.002	0.002	0.005	insecta_odb10	10316
77	GCF_013123115.1	Colletes gigas	Winged	935657	Insecta	Hymenoptera	Colletidae	Colletes	Colletes gigas	0.986	0.976	0.01	0.002	0.013	insecta_odb10	10168
78	GCF_014083535.2	Vespa mandarinia	Winged	7446	Insecta	Hymenoptera	Vespidae	Vespa	Vespa mandarinia	0.994	0.535	0.459	0	0.006	insecta_odb10	10120
79	GCF_000612105.2	Orussus abietinus	Winged	222816	Insecta	Hymenoptera	Orussidae	Orussus	Orussus abietinus	0.968	0.965	0.003	0.008	0.024	insecta_odb10	10045
80	GCF_003710045.2	Nomia melanderi	Winged	2448451	Insecta	Hymenoptera	Halictidae	Nomia	Nomia melanderi	0.989	0.566	0.423	0.004	0.007	insecta_odb10	9924
81	GCF_000503995.2	Ceratosolen solmsi marchali	Winged	326594	Insecta	Hymenoptera	Agaonidae	Ceratosolen	Ceratosolen solmsi	0.98	0.809	0.171	0.007	0.013	insecta_odb10	9663
82	GCF_002217175.1	Folsomia candida	Wingless	158441	Insecta	Entomobryomorpha	Isotomidae	Folsomia	Folsomia candida	0.951	0.906	0.045	0.016	0.033	insecta_odb10	24221
83	GCF_013339725.1	Rhipicephalus microplus	Wingless	6941	Chelicerata	Ixodida	Ixodidae	Rhipicephalus	Rhipicephalus microplus	0.985	0.94	0.045	0.007	0.008	arthropoda_odb10	18598
84	GCF_043381705.1	Parasteatoda tepidariorum	Wingless	114398	Arachnida	Araneae	Theridiidae	Parasteatoda	Parasteatoda tepidariorum	0.972	0.899	0.073	0.008	0.02	arthropoda_odb10	18394
85	GCF_013339695.2	Rhipicephalus sanguineus	Wingless	34632	Chelicerata	Ixodida	Ixodidae	Rhipicephalus	Rhipicephalus sanguineus	0.965	0.951	0.014	0.007	0.028	arthropoda_odb10	22510
86	GCF_023375885.2	Dermacentor andersoni	Wingless	34620	Chelicerata	Ixodida	Ixodidae	Dermacentor	Dermacentor andersoni	0.983	0.931	0.052	0.003	0.014	arthropoda_odb10	20482
87	GCF_037126465.1	Ornithodoros turicata	Wingless	34597	Chelicerata	Ixodida	Argasidae	Ornithodoros	Ornithodoros turicata	0.97	0.938	0.032	0.005	0.025	arthropoda_odb10	22416
88	GCF_038994185.2	Dermacentor albipictus	Wingless	60249	Chelicerata	Ixodida	Ixodidae	Dermacentor	Dermacentor albipictus	0.991	0.951	0.04	0.001	0.008	arthropoda_odb10	23032
89	GCF_947563725.1	Argiope bruennichi	Wingless	94029	Arachnida	Araneae	Araneidae	Argiope	Argiope bruennichi	0.954	0.853	0.101	0.01	0.036	arthropoda_odb10	18361
90	GCF_026930045.1	Uloborus diversus	Wingless	327109	Arachnida	Araneae	Uloboridae	Uloborus	Uloborus diversus	0.98	0.92	0.06	0.011	0.009	arthropoda_odb10	15750
91	GCF_013339745.2	Dermacentor silvarum	Wingless	543639	Chelicerata	Ixodida	Ixodidae	Dermacentor	Dermacentor silvarum	0.916	0.851	0.065	0.016	0.068	arthropoda_odb10	23419
92	GCF_000239435.1	Tetranychus urticae	Wingless	32264	Arachnida	Trombidiformes	Tetranychidae	Tetranychus	Tetranychus urticae	0.985	0.939	0.046	0.006	0.009	arthropoda_odb10	11686
93	GCF_016920785.2	Ixodes scapularis	Wingless	6945	Chelicerata	Ixodida	Ixodidae	Ixodes	Ixodes scapularis	0.952	0.934	0.018	0.007	0.041	arthropoda_odb10	26659
94	GCF_002443255.2	Varroa destructor	Wingless	109461	Arachnida	Mesostigmata	Varroidae	Varroa	Varroa destructor	0.906	0.791	0.115	0.023	0.071	arthropoda_odb10	10241
95	GCF_014898815.1	Panonychus citri	Wingless	50023	Arachnida	Trombidiformes	Tetranychidae	Panonychus	Panonychus citri	0.929	0.919	0.01	0.006	0.065	arthropoda_odb10	11460
96	GCF_020809275.1	Dermatophagoides farinae	Wingless	6954	Arachnida	Sarcoptiformes	Pyroglyphidae	Dermatophagoides	Dermatophagoides farinae	0.921	0.907	0.014	0.01	0.069	arthropoda_odb10	10172
97	GCF_001901225.1	Dermatophagoides pteronyssinus	Wingless	6956	Arachnida	Sarcoptiformes	Pyroglyphidae	Dermatophagoides	Dermatophagoides pteronyssinus	0.875	0.848	0.027	0.068	0.057	arthropoda_odb10	11184
98	GCF_010614865.2	Stegodyphus dumicola	Wingless	202533	Arachnida	Araneae	Eresidae	Stegodyphus	Stegodyphus dumicola	0.97	0.921	0.049	0.001	0.029	arthropoda_odb10	20729
99	GCF_030686945.1	Centruroides vittatus	Wingless	120091	Chelicerata	Scorpiones	Buthidae	Centruroides	Centruroides vittatus	0.937	0.884	0.053	0.039	0.024	arthropoda_odb10	18492
100	GCF_000671375.1	Centruroides sculpturatus	Wingless	218467	Chelicerata	Scorpiones	Buthidae	Centruroides	Centruroides sculpturatus	0.961	0.92	0.041	0.006	0.033	arthropoda_odb10	24591
101	GCF_000255335.2	Galendromus occidentalis	Wingless	34638	Arachnida	Mesostigmata	Phytoseiidae	Galendromus	Galendromus occidentalis	0.958	0.943	0.015	0.006	0.036	arthropoda_odb10	11566
102	GCF_002532875.2	Varroa jacobsoni	Wingless	62625	Arachnida	Mesostigmata	Varroidae	Varroa	Varroa jacobsoni	0.958	0.938	0.02	0.008	0.034	arthropoda_odb10	10521
103	GCF_028296485.1	Oppia nitens	Wingless	1686743	Arachnida	Sarcoptiformes	Oppiidae	Oppia	Oppia nitens	0.936	0.896	0.04	0.023	0.041	arthropoda_odb10	14938
104	GCF_015104395.2	Macrobrachium nipponense	Wingless	159736	Malacostraca	Decapoda	Palaemonidae	Macrobrachium	Macrobrachium nipponense	0.903	0.868	0.035	0.018	0.079	arthropoda_odb10	24778
105	GCF_042767895.1	Penaeus vannamei	Wingless	6689	Malacostraca	Decapoda	Penaeidae	Penaeus	Penaeus vannamei	0.979	0.915	0.064	0.002	0.019	arthropoda_odb10	23962
106	GCF_024679095.1	Eriocheir sinensis	Wingless	95602	Malacostraca	Decapoda	Varunidae	Eriocheir	Eriocheir sinensis	0.952	0.945	0.007	0.009	0.039	arthropoda_odb10	19615
107	GCF_040412425.1	Macrobrachium rosenbergii	Wingless	79674	Malacostraca	Decapoda	Palaemonidae	Macrobrachium	Macrobrachium rosenbergii	0.968	0.889	0.079	0.003	0.029	arthropoda_odb10	22949
108	GCF_040958095.1	Procambarus clarkii	Wingless	6728	Malacostraca	Decapoda	Cambaridae	Procambarus	Procambarus clarkii	0.913	0.873	0.04	0.025	0.062	arthropoda_odb10	36966
109	GCF_015228065.2	Penaeus monodon	Wingless	6687	Malacostraca	Decapoda	Penaeidae	Penaeus	Penaeus monodon	0.984	0.973	0.011	0.001	0.015	arthropoda_odb10	24011
110	GCF_035594125.1	Scylla paramamosain	Wingless	85552	Malacostraca	Decapoda	Portunidae	Scylla	Scylla paramamosain	0.972	0.963	0.009	0.011	0.017	arthropoda_odb10	19839
111	GCF_017591435.1	Portunus trituberculatus	Wingless	210409	Malacostraca	Decapoda	Portunidae	Portunus	Portunus trituberculatus	0.918	0.893	0.025	0.016	0.066	arthropoda_odb10	17292
112	GCF_038502225.1	Cherax quadricarinatus	Wingless	27406	Malacostraca	Decapoda	Parastacidae	Cherax	Cherax quadricarinatus	0.918	0.815	0.103	0.006	0.076	arthropoda_odb10	17070
113	GCF_036898095.1	Palaemon carinicauda	Wingless	392227	Malacostraca	Decapoda	Palaemonidae	Palaemon	Palaemon carinicauda	0.958	0.945	0.013	0.01	0.032	arthropoda_odb10	33894
114	GCF_019202785.1	Penaeus chinensis	Wingless	139456	Malacostraca	Decapoda	Penaeidae	Penaeus	Penaeus chinensis	0.96	0.943	0.017	0.012	0.028	arthropoda_odb10	20076
115	GCF_036320965.1	Panulirus ornatus	Wingless	150431	Malacostraca	Decapoda	Palinuridae	Panulirus	Panulirus ornatus	0.983	0.951	0.032	0.006	0.011	arthropoda_odb10	16443
116	GCF_017312705.1	Penaeus japonicus	Wingless	27405	Malacostraca	Decapoda	Penaeidae	Penaeus	Penaeus japonicus	0.976	0.963	0.013	0.012	0.012	arthropoda_odb10	22301
117	GCF_018991925.1	Homarus americanus	Wingless	6706	Malacostraca	Decapoda	Nephropidae	Homarus	Homarus americanus	0.956	0.946	0.01	0.02	0.024	arthropoda_odb10	22368
118	GCF_000764305.2	Hyalella azteca	Wingless	294128	Malacostraca	Amphipoda	Hyalellidae	Hyalella	Hyalella azteca	0.931	0.899	0.032	0.026	0.043	arthropoda_odb10	17163
119	GCF_018983055.1	Penaeus indicus	Wingless	29960	Malacostraca	Decapoda	Penaeidae	Penaeus	Penaeus indicus	0.93	0.9	0.03	0.03	0.04	arthropoda_odb10	21824

## Sheet: Table S2
S2 Table. Transcriptome information for different developmental stages.
Run_accession	Scientific_name	Developmental_stage
SRR070390	Drosophila melanogaster	Gut
SRR070394	Drosophila melanogaster	Gut
SRR070398	Drosophila melanogaster	Gut
SRR070422	Drosophila melanogaster	Testis
SRR070423	Drosophila melanogaster	Testis
SRR070424	Drosophila melanogaster	Head
SRR070431	Drosophila melanogaster	Ovaries
SRR070432	Drosophila melanogaster	Head
SRR070433	Drosophila melanogaster	Head
SRR100276	Drosophila melanogaster	Testis
SRR100277	Drosophila melanogaster	Ovaries
SRR100283	Drosophila melanogaster	Ovaries
SRR12851045	Drosophila melanogaster	Fatbody
SRR12851046	Drosophila melanogaster	Fatbody
SRR12851047	Drosophila melanogaster	Fatbody
SRR15718890	Drosophila melanogaster	Brain
SRR15718891	Drosophila melanogaster	Brain
SRR15718892	Drosophila melanogaster	Brain
SRR34068710	Drosophila melanogaster	Leg
SRR34068711	Drosophila melanogaster	Leg
SRR34068712	Drosophila melanogaster	Leg
SRR5604861	Drosophila melanogaster	Wing
SRR5604862	Drosophila melanogaster	Wing
SRR5604863	Drosophila melanogaster	Wing
ERR3773583	Cloeon dipterum	Head
ERR3773584	Cloeon dipterum	Head
ERR3773585	Cloeon dipterum	WingPad
ERR3773586	Cloeon dipterum	WingPad
ERR3773616	Cloeon dipterum	Gill
ERR3773617	Cloeon dipterum	Gill
ERR3773618	Cloeon dipterum	Gill
ERR3773623	Cloeon dipterum	Testis
ERR3773624	Cloeon dipterum	Testis
ERR3773625	Cloeon dipterum	Testis
ERR3773629	Cloeon dipterum	Muscle
ERR3773630	Cloeon dipterum	Muscle
SRR23005447	P. vannamei	Ovary
SRR23005448	P. vannamei	Ovary
SRR23005449	P. vannamei	Ovary
SRR26130328	P. vannamei	Muscle
SRR26130329	P. vannamei	Muscle
SRR26130330	P. vannamei	Muscle
SRR29777386	P. vannamei	Gut
SRR29777387	P. vannamei	Gut
SRR29777388	P. vannamei	Gut
SRR29790676	P. vannamei	Hp
SRR29790677	P. vannamei	Hp
SRR29790678	P. vannamei	Hp
SRR33612265	P. vannamei	Gill
SRR33612266	P. vannamei	Gill
SRR33612267	P. vannamei	Gill

## Sheet: Table S3
Table S3. Weight distribution of Orthogroup
Orthogroup	Weight
OG0001618	0.5449088045510398
OG0001513	0.6030297088344153
OG0008632	0.5106621608492415
OG0005212	0.5800387054052064
OG0002883	0.6463145917822191
OG0002443	0.5687172688869768
OG0002054	0.6162202441185712
OG0004452	0.6272502735456961
OG0012824	0.331222045666669
OG0003035	0.621451884650776
OG0006733	0.6201926370925606
OG0032718	0.3108513433314663
OG0000815	0.6738063554844483
OG0002612	0.6175650175668214
OG0022759	0.3196079796772527
OG0003914	0.6281124167906481
OG0003264	0.5822624376252825
OG0022364	0.35019575502658884
OG0001075	0.6673500440295265
OG0000450	0.6450231526055701
OG0008581	0.4634380436637353
OG0012342	0.40750364350755214
OG0000769	0.6770656816999419
OG0027765	0.32838969843670934
OG0032712	0.20419768736686744
OG0040345	0.27491223435237966
OG0004469	0.5748562647073449
OG0027263	0.3264256722451069
OG0000801	0.6210057311109924
OG0028246	0.3378120882478203
OG0006178	0.5106253364856821
OG0014192	0.4081434817816117
OG0009113	0.5278714958972882
OG0014742	0.3595644248403035
OG0006356	0.554541318581953
OG0009155	0.52483750129954
OG0006328	0.5575119234054583
OG0004878	0.6239371207210935
OG0018237	0.4052020468686863
OG0022585	0.31264446079826946
OG0001410	0.6596084261186153
OG0009583	0.5010506510477617
OG0005848	0.6232762361035075
OG0017359	0.322270036254084
OG0001650	0.6539633315639523
OG0002398	0.6189969134686315
OG0000982	0.6861626201086395
OG0001579	0.6402820838902504
OG0012472	0.4253512442998758
OG0003605	0.6139557317823018
OG0002058	0.6626887988454213
OG0007761	0.5552762430536268
OG0000592	0.6008436977965058
OG0007739	0.541030066765795
OG0002915	0.6246413436812204
OG0004653	0.5996213114582292
OG0004175	0.6115430917480535
OG0003144	0.6367580190935856
OG0014697	0.4246201334495001
OG0003140	0.6612843271151086
OG0000233	0.6950480880925645
OG0040329	0.15443463153347683
OG0004776	0.49922524905236126
OG0001300	0.6014978930649262
OG0040219	0.2871833424869057
OG0010058	0.44972292534579433
OG0001010	0.6387184635341188
OG0004728	0.6293654308607833
OG0008996	0.4458495994527536
OG0002232	0.6156257845203116
OG0007908	0.5764041506077727
OG0000826	0.7065739457179318
OG0011486	0.39052402123427743
OG0017099	0.3800005116834981
OG0012414	0.3831733217088884
OG0004377	0.5915661268701718
OG0000680	0.650837151241162
OG0009200	0.4811585585912251
OG0028289	0.30564622585975715
OG0007838	0.5192874626402351
OG0003116	0.5859677341150195
OG0007413	0.5695203514619951
OG0006730	0.594235482675314
OG0040311	0.27173331549077656
OG0026322	0.34281517220180624
OG0002756	0.6094220927849311
OG0024929	0.272897266962084
OG0001153	0.6078534724968767
OG0015512	0.39568111480041007
OG0008290	0.5203315137208245
OG0006780	0.622966821164355
OG0011740	0.4852103114863516
OG0019550	0.27960453675058883
OG0023682	0.33163841664403343
OG0013999	0.4152373560835315
OG0002607	0.6031012378864007
OG0006497	0.6266089137544982
OG0003609	0.6133153939626408
OG0004509	0.5906550247333032
OG0007541	0.567455104034134
OG0008242	0.565065354250625
OG0013342	0.40816600976083833
OG0025124	0.3161055405986586
OG0012381	0.4302231815961068
OG0000583	0.7253075928000686
OG0016462	0.3494554256869184
OG0025206	0.34365705771516025
OG0014917	0.30774980162847565
OG0006226	0.6027806991529957
OG0009447	0.3993689097586272
OG0011092	0.45260719595079457
OG0008020	0.5610956939074199
OG0001149	0.6724964273074024
OG0005835	0.6512454950197245
OG0008413	0.548112789853833
OG0004234	0.6348072831728532
OG0003405	0.6226177220741085
OG0005824	0.5850478124847363
OG0002637	0.6553859371743301
OG0011185	0.4100539379972735
OG0006407	0.5874125565679742
OG0000132	0.778003088565948
OG0002075	0.5736777952409127
OG0015588	0.38513979116713404
OG0002120	0.6583958490659118
OG0000977	0.6430033089882763
OG0012884	0.3964039138327077
OG0008386	0.5183516303465122
OG0005509	0.5440259956485735
OG0017938	0.329775793985813
OG0008036	0.5722193909935722
OG0002840	0.5904483003673432
OG0003439	0.5557448932168083
OG0000923	0.6271463571087176
OG0022738	0.33838573384662085
OG0013365	0.35150778317885406
OG0002442	0.4733281452153384
OG0013306	0.42464523649768865
OG0004138	0.5799818015703267
OG0000182	0.7788320090436397
OG0001867	0.6802821553418904
OG0001892	0.6160499862404516
OG0028303	0.27214183020357857
OG0032686	0.36354585503487913
OG0007210	0.5359193419742956
OG0010449	0.3748220206386399
OG0032624	0.2373532029496168
OG0006927	0.5508537282598904
OG0003421	0.5717920242762173
OG0006979	0.5466828818469569
OG0010036	0.4819942017922159
OG0005555	0.6356583117828334
OG0005444	0.6524060581717854
OG0001855	0.5682116856306936
OG0000187	0.7613095309823501
OG0000093	0.8174854382994907
OG0004183	0.5576387096015505
OG0002426	0.567244377790916
OG0000466	0.7268282524056137
OG0004668	0.6001350468792048
OG0001307	0.6016212248395053
OG0007736	0.5787172072132576
OG0000727	0.6688948275047155
OG0022770	0.35974134051538936
OG0011288	0.4384460130835178
OG0022703	0.3409517632659198
OG0000402	0.7186221473595333
OG0001928	0.581748121318715
OG0004429	0.5817523889869108
OG0007527	0.5772188898271394
OG0023672	0.33735053615217053
OG0007261	0.5942970226618483
OG0006620	0.5980645167980541
OG0019542	0.4277949593938682
OG0017965	0.3391146877094855
OG0000360	0.6751122171117564
OG0005432	0.5648980430390038
OG0001496	0.598875607060737
OG0002525	0.6031965993068729
OG0009219	0.5046954661692937
OG0016297	0.4001057013010498
OG0003101	0.5275254708787965
OG0028843	0.31576291646409455
OG0014714	0.37010927525597426
OG0004091	0.6313480634301305
OG0040243	0.2342947002108792
OG0010747	0.40469468412309545
OG0004461	0.6026774273003723
OG0015566	0.37924542387118126
OG0013378	0.34382843545339103
OG0000146	0.8256979583497686
OG0005703	0.6299928139120307
OG0003475	0.5541825520708851
OG0001630	0.6520579242516421
OG0004522	0.5523508769667319
OG0028208	0.32134744138303295
OG0003835	0.5803711825909931
OG0003179	0.6399896095047337
OG0017635	0.38060473200355033
OG0005650	0.6323130464352964
OG0006503	0.6403375075104019
OG0003924	0.605099096496011
OG0000032	0.8799008320712242
OG0006614	0.6113742782035073
OG0013382	0.36478236476913567
OG0001378	0.6559226364338888
OG0007915	0.5095431577061358
OG0000602	0.6653304291059422
OG0000642	0.63018410495892
OG0007809	0.5624078419128161
OG0004413	0.5940966125575117
OG0001125	0.6403825721218491
OG0001493	0.6150141274829668
OG0007871	0.5491417925096198
OG0004987	0.6013762231530028
OG0007149	0.5594832201106876
OG0002146	0.5692140441546475
OG0005677	0.5306695808465135
OG0004543	0.5855604555948273
OG0011739	0.3656436278371556
OG0001691	0.5855688483337603
OG0013534	0.42740340086027995
OG0004811	0.58236597255667
OG0003394	0.6529062677612323
OG0005557	0.6163381043756896
OG0015523	0.4511108379053236
OG0010077	0.4576350727547169
OG0002151	0.6313293960609249
OG0004703	0.5654074858787455
OG0001100	0.6670674361356784
OG0006835	0.6080948921635317
OG0029942	0.3188398740503694
OG0002802	0.5591966636626925
OG0009835	0.47909639815400573
OG0001664	0.6531179724023279
OG0010497	0.4710157111078578
OG0004833	0.5807990643480202
OG0006035	0.556422418049428
OG0005613	0.5608836607437321
OG0014197	0.35014962663813537
OG0017406	0.3560923826051098
OG0002886	0.639553436831568
OG0007734	0.5480396256682958
OG0003994	0.6255272111044855
OG0012440	0.42062543046455564
OG0006762	0.5699270623525028
OG0006248	0.5850236207335285
OG0009001	0.526290715182239
OG0003640	0.6254164058555126
OG0000225	0.785375619557973
OG0005469	0.6312893526767841
OG0004933	0.6352766268661408
OG0005545	0.6196386707794742
OG0010991	0.4106626266432422
OG0001979	0.6045085114196556
OG0003571	0.6037386424315716
OG0032587	0.3069276055683094
OG0002334	0.5768337351368042
OG0013972	0.4481631977710711
OG0002723	0.6454351456844798
OG0012949	0.3921854983189841
OG0003210	0.5844170283780649
OG0002352	0.6969352809812143
OG0005374	0.5997496821044979
OG0022590	0.3243787839554137
OG0006049	0.6561450729257415
OG0001958	0.5768391378647572
OG0004523	0.651291194382914
OG0004810	0.594023186786389
OG0002106	0.6297641249862719
OG0006457	0.548794029449661
OG0010899	0.44179020974614425
OG0003846	0.6375764935677887
OG0006613	0.569171682627632
OG0004051	0.655511558369257
OG0013925	0.4213039942942227
OG0000925	0.6584172392845956
OG0006761	0.5651180431602377
OG0009356	0.5077670588915616
OG0005477	0.5776735001459461
OG0032699	0.3178643897594205
OG0008291	0.5271671504968382
OG0032778	0.3289877755363262
OG0001114	0.6521696033067025
OG0001500	0.6728226948087453
OG0001272	0.6660390172967475
OG0013267	0.376852345420138
OG0005415	0.5947005187400881
OG0002068	0.592500169801675
OG0004628	0.6668299733181698
OG0017092	0.3727454557415965
OG0032678	0.1886919952343797
OG0007105	0.5702805073370038
OG0016519	0.4304738967783626
OG0003500	0.6254957675962344
OG0002838	0.5896772224055853
OG0005276	0.6349994950339419
OG0008086	0.5560364676338176
OG0012073	0.45387152919934365
OG0011741	0.4589910836035188
OG0001375	0.6881400325642444
OG0025149	0.29643191538042346
OG0012388	0.45446086162989685
OG0005860	0.6341511135019167
OG0003854	0.6722304157895568
OG0002331	0.5968625861231085
OG0003392	0.6291985909173964
OG0006476	0.5992991866974542
OG0003110	0.6097156580279658
OG0002098	0.6028830301208009
OG0005593	0.5845390317310479
OG0001625	0.6537799081279556
OG0006901	0.6118435692952027
OG0003823	0.6260472997472905
OG0013675	0.40704349281307856
OG0004693	0.5628857110210177
OG0001755	0.5999435650696314
OG0003166	0.48682463036352275
OG0000807	0.6376578638860105
OG0000459	0.6765705344302136
OG0020586	0.25435450013255667
OG0003225	0.6398112621520585
OG0001829	0.6211534645517655
OG0004256	0.5903346326693689
OG0004235	0.6412084849558666
OG0006213	0.6005486800441142
OG0006750	0.6029451966000012
OG0000497	0.6738536468118851
OG0005445	0.6064768675566905
OG0013908	0.4547500887673144
OG0007562	0.5956044988140278
OG0004266	0.6049056964350235
OG0000726	0.7028547972584838
OG0000353	0.6011041385634938
OG0010118	0.44249470184317174
OG0006769	0.5854886319417012
OG0007884	0.5736266420985586
OG0016316	0.37021066505328976
OG0012812	0.41181971660209055
OG0012039	0.37881716141309707
OG0005624	0.6138136872666463
OG0014895	0.42182402536263547
OG0013615	0.4112129812001178
OG0005827	0.6086808803263948
OG0008594	0.5265973393171053
OG0015739	0.4169783941366876
OG0011861	0.3766952448409349
OG0010908	0.3971721473881973
OG0010486	0.5174644765687177
OG0006603	0.5477033879792376
OG0005640	0.6218330762701445
OG0003766	0.6501613098775576
OG0001103	0.6191095716560431
OG0004294	0.5968885561785342
OG0001607	0.6282901511308604
OG0001049	0.6404008664573309
OG0009079	0.4473600392902909
OG0002229	0.6073839904028283
OG0001527	0.6801189213116684
OG0003435	0.5890175247038
OG0008505	0.5894677262601044
OG0000263	0.7432252803503134
OG0014016	0.425929149444623
OG0007461	0.5625573072078203
OG0004641	0.6086863264408051
OG0012459	0.42104011591998614
OG0009863	0.5148372101178498
OG0000996	0.6288141878045843
OG0006953	0.5480885978697058
OG0002038	0.5794505916233146
OG0040233	0.09065866219647332
OG0003092	0.6204740322647798
OG0005020	0.5126441801190429
OG0004580	0.5836575107919021
OG0003160	0.6216737267766653
OG0018243	0.36593493951260236
OG0028202	0.308538388514581
OG0005560	0.5745140873496752
OG0016472	0.3818539947310706
OG0002960	0.5659970605149427
OG0003019	0.5929907439683695
OG0005059	0.5865375325210374
OG0004889	0.6056525994872018
OG0004894	0.6222413390180525
OG0004181	0.6281761254102509
OG0005132	0.5885244551850515
OG0006741	0.559200100080993
OG0008845	0.5379217426292041
OG0003291	0.5618381195851687
OG0000365	0.7124656569672008
OG0002173	0.6347932847842631
OG0006698	0.569549335167696
OG0000819	0.6483177574342373
OG0006817	0.5797672960954782
OG0007399	0.5554922926526352
OG0000396	0.6616164056782895
OG0005423	0.5486594830498037
OG0012851	0.4169989560502407
OG0008584	0.524775022572244
OG0004338	0.5554518333077524
OG0006853	0.5569281832225694
OG0006404	0.5795743291521527
OG0012944	0.40943049973901313
OG0002635	0.6389351342842947
OG0005405	0.6208066636642928
OG0010194	0.4398585374794808
OG0007712	0.5801027870415324
OG0003347	0.6479785027061328
OG0002034	0.6213038698329578
OG0012438	0.44053487542193775
OG0004809	0.5602456142939458
OG0000735	0.6706488746464895
OG0003507	0.63250935724915
OG0001966	0.6221305969478117
OG0008259	0.521794798318257
OG0016301	0.3956143006545451
OG0017501	0.46376805993458436
OG0032602	0.23072344602707953
OG0001360	0.64802715970653
OG0007751	0.5864852351571417
OG0012792	0.39640295574317713
OG0001342	0.6255276952805385
OG0001278	0.6722710785777425
OG0013956	0.41185703315526156
OG0010161	0.4324441694736189
OG0006938	0.5508648101964836
OG0001683	0.6347948392621628
OG0003156	0.5865670561716589
OG0016328	0.4131013900140516
OG0005946	0.608159393362295
OG0010883	0.4539633984090923
OG0000959	0.6149807724385937
OG0005458	0.5827133527500449
OG0003561	0.539696845679614
OG0040170	0.1828570215152435
OG0003953	0.5961221163043121
OG0009314	0.49489642387472305
OG0000577	0.6879883841229657
OG0007828	0.5117158611118223
OG0001006	0.6578134124870082
OG0000147	0.8033951038745695
OG0009099	0.47477958291665345
OG0007384	0.5557127387214276
OG0017304	0.3569779660829726
OG0000033	0.8392062234733613
OG0002597	0.6339431077885399
OG0002273	0.6450986417817103
OG0000881	0.693567438831773
OG0002053	0.6261391336185785
OG0004538	0.6080430591137559
OG0004983	0.5854222116492827
OG0005498	0.5918915764647407
OG0013380	0.37576097876421216
OG0003325	0.5916797109742855
OG0003626	0.6015634137302214
OG0007295	0.5748465343085136
OG0006398	0.626132233534975
OG0001953	0.6476502429149144
OG0018458	0.306355013287594
OG0002278	0.5770606118563774
OG0014063	0.4334639349546118
OG0004269	0.6363822758795673
OG0028250	0.3389855243404853
OG0006295	0.5735282311359948
OG0001609	0.6186632926231175
OG0003157	0.6720071336516219
OG0001367	0.6935918601690375
OG0016305	0.39256630339986254
OG0010478	0.46239310261192146
OG0001480	0.6016527403456092
OG0005330	0.6342601504710403
OG0005163	0.6395490621667511
OG0002550	0.6130694983507765
OG0010074	0.40717880218523944
OG0012352	0.4438141383375761
OG0000205	0.7635109781691721
OG0011199	0.4284408182607343
OG0001725	0.7063152535873138
OG0001469	0.5927649190903442
OG0013955	0.38250723140520837
OG0007946	0.5675857893815599
OG0002445	0.6282083801954248
OG0005935	0.5609344671762923
OG0000712	0.6641946946753949
OG0000451	0.7146851010941364
OG0007942	0.5417305016252694
OG0028176	0.22794919296755092
OG0005695	0.6054857803818912
OG0007226	0.5460997383194927
OG0003579	0.6124617472933901
OG0013672	0.4181270315891305
OG0004130	0.5812568086833491
OG0003979	0.6047775375824305
OG0013922	0.43316099583750733
OG0009041	0.5042661340791377
OG0028186	0.2740894916129634
OG0002566	0.5987042169965014
OG0012532	0.4703351280235377
OG0005191	0.6221416770720088
OG0016463	0.42446997840965406
OG0007450	0.5616188447049146
OG0001600	0.6046173804877744
OG0025106	0.34181551416589345
OG0017048	0.39451397806817085
OG0013536	0.40184786516270576
OG0014725	0.3842642660018226
OG0014663	0.43386414713395
OG0004753	0.6464576682998828
OG0005570	0.6136448465628968
OG0001414	0.6313953490636567
OG0009227	0.4877619172182984
OG0001759	0.6101959404960862
OG0032608	0.2738406094020145
OG0010871	0.43564319009152236
OG0007053	0.600567506296125
OG0007520	0.5792817533331308
OG0006610	0.5541951316465492
OG0006278	0.6191631246474133
OG0012817	0.4583100715854355
OG0005741	0.6144155569338222
OG0005932	0.6229318041017178
OG0003332	0.5997650620176324
OG0003952	0.602637389114975
OG0012394	0.40212031295311773
OG0023781	0.33370228134734164
OG0000193	0.768065329857004
OG0005616	0.611378299462074
OG0003000	0.6199535914983874
OG0003519	0.6241773278809114
OG0007292	0.6053954557839827
OG0019541	0.3517140596626261
OG0002112	0.6468214551406855
OG0004090	0.6121128564375726
OG0003490	0.637933448708996
OG0000124	0.681928093676186
OG0005033	0.5641513648905805
OG0004552	0.6150952652450683
OG0013420	0.4545667309687158
OG0009905	0.42159711396065225
OG0001102	0.6111051607194092
OG0005842	0.6011219043937066
OG0002322	0.6130158867401122
OG0012079	0.44355917469926126
OG0007969	0.5014770246976392
OG0000824	0.5993834692709059
OG0004060	0.5846253125065469
OG0002297	0.6540201210599119
OG0000857	0.6147832645947049
OG0007309	0.5793881036787792
OG0012814	0.4185927461183105
OG0003432	0.6512241138789456
OG0014750	0.3653011408986489
OG0006968	0.612081636042592
OG0001960	0.6313577234762114
OG0002573	0.6146964485658345
OG0012066	0.3713556878928789
OG0004084	0.5396478276439397
OG0013375	0.4032100288113343
OG0001128	0.7126491964926654
OG0014028	0.4324143188326937
OG0011360	0.3597417448739773
OG0006896	0.596668728320675
OG0001896	0.6691164275665088
OG0003034	0.552025845271961
OG0006534	0.6114863345517937
OG0004669	0.540621527474049
OG0000976	0.6688349972072483
OG0040372	0.20228136267354055
OG0012075	0.43977075187934034
OG0004526	0.6110129449328311
OG0001230	0.6595062438737564
OG0012879	0.35566255275370995
OG0004023	0.6448642557051897
OG0012873	0.4326968682695514
OG0011499	0.47713283595314804
OG0002344	0.633812384487661
OG0002517	0.6438302292529172
OG0009070	0.5405671255378772
OG0003060	0.6508299065238484
OG0002782	0.6515330121429957
OG0005287	0.5840272514459467
OG0006043	0.612838349671016
OG0014654	0.39271217531537184
OG0006507	0.5981230564942878
OG0012889	0.4023893065579368
OG0001133	0.6645011178894131
OG0003974	0.6190776986838555
OG0002540	0.630395218627008
OG0013311	0.4185671797398427
OG0022444	0.28397214130347453
OG0004851	0.5960026717579978
OG0000798	0.663605922372004
OG0000615	0.6682134657573957
OG0008363	0.5026560757526017
OG0005943	0.5455108145177874
OG0005392	0.5501803900178321
OG0003511	0.5595828446750232
OG0028310	0.2984342639814997
OG0006079	0.557857770444443
OG0013276	0.3977074878094111
OG0002116	0.6401362096523896
OG0014151	0.41516256917838995
OG0020176	0.3387910643802976
OG0010592	0.47974003438279644
OG0011281	0.44614687568505074
OG0040159	0.31569041683328325
OG0001900	0.6308563676628368
OG0014736	0.40408999563574877
OG0000388	0.7582060143730768
OG0012569	0.35689729876519577
OG0002620	0.6132165295631121
OG0013938	0.395850409692566
OG0006794	0.6108788811984778
OG0003249	0.614315661228617
OG0005861	0.6381355911981597
OG0015531	0.3863278379854856
OG0004465	0.5946025186928666
OG0005138	0.6040993656152223
OG0025170	0.34894816335928763
OG0007564	0.5658975400802856
OG0000356	0.7376988699603734
OG0007861	0.4374845578101205
OG0004358	0.5876131966838891
OG0005029	0.6423197204601948
OG0017358	0.38729156689335614
OG0007162	0.5495816740246943
OG0003800	0.6257335989842533
OG0005773	0.6177416862315819
OG0007951	0.551546724629971
OG0000380	0.7225897860432697
OG0001078	0.5807447122747564
OG0007428	0.49140900900186707
OG0012860	0.4414723305007248
OG0006736	0.60471811336525
OG0005531	0.6255173413388205
OG0015599	0.42102958999275975
OG0005181	0.605202757395708
OG0007368	0.5890344081723057
OG0028316	0.20958950027373657
OG0031563	0.1086881542994345
OG0006879	0.6116214565582134
OG0003585	0.5850284896857503
OG0003088	0.6129738292709012
OG0010733	0.4701387314104443
OG0002189	0.5831595073473159
OG0001677	0.670922912764002
OG0007084	0.5911553410119751
OG0032576	0.26055508293240287
OG0008281	0.5446062240778322
OG0004290	0.5825926145714516
OG0028139	0.38990423191849666
OG0007184	0.5642935706969731
OG0006491	0.6234460920876376
OG0005625	0.5883737877977864
OG0001406	0.6591781855948387
OG0013286	0.3968080618496904
OG0006778	0.5606289119449772
OG0032616	0.276239572713775
OG0001913	0.629808097675098
OG0003837	0.5886691579304775
OG0002243	0.5656533028282877
OG0005150	0.47037386297382566
OG0019401	0.39091975971512366
OG0004374	0.6301106857526774
OG0001549	0.5930859077809693
OG0002037	0.5681017504134938
OG0012097	0.39877520150047463
OG0040221	0.24838181861548206
OG0004642	0.5526611709780271
OG0003154	0.5909353646112875
OG0009446	0.4125221579634896
OG0028281	0.26449335876873653
OG0006078	0.5596528369382837
OG0004350	0.5672224601948233
OG0002022	0.5758392529350655
OG0002320	0.6120771622641165
OG0000917	0.691415220400843
OG0017991	0.35945569162631424
OG0001531	0.6604336297455574
OG0005710	0.6274207413755702
OG0004029	0.6246751096037377
OG0016294	0.377356067339884
OG0003391	0.6293969755927756
OG0002059	0.6280980230243574
OG0005812	0.5404660617427541
OG0001247	0.6705293788925858
OG0002563	0.6449842813674571
OG0013390	0.41282537367449973
OG0001359	0.6062211004687496
OG0005554	0.6423285677982065
OG0009658	0.38523870275050515
OG0004046	0.6261769853533167
OG0002823	0.6275603216638753
OG0000837	0.6401721802108163
OG0002466	0.6245938971129504
OG0001839	0.5997291537830198
OG0013327	0.36912952223192386
OG0003693	0.5796805511783258
OG0006477	0.6194680787309276
OG0002409	0.6365995959210866
OG0007207	0.5689758394598736
OG0014852	0.3854182729361419
OG0008491	0.5083072248930596
OG0022244	0.32672839545024096
OG0002301	0.6204055535840808
OG0007573	0.5213592150088976
OG0028188	0.27360518431989783
OG0002169	0.6395363135273916
OG0005325	0.5913399112678989
OG0012044	0.39280554686136626
OG0012544	0.45318729419966125
OG0040434	0.24787622853644767
OG0011128	0.4468245281923775
OG0006897	0.5937686899077306
OG0003708	0.586865296822754
OG0009000	0.5666594804339776
OG0000852	0.6605249886411279
OG0006415	0.5993479000998766
OG0028117	0.2495475303138804
OG0009093	0.44060274936845445
OG0022751	0.2933508426260083
OG0006487	0.5637954212583568
OG0022736	0.1663435630601529
OG0032653	0.22769215718077992
OG0014036	0.3575556075787378
OG0032631	0.26000306391268757
OG0001556	0.6192230874740823
OG0016321	0.3530933923610283
OG0032585	0.2943638244972973
OG0006130	0.5996537157602309
OG0025175	0.28254687839955855
OG0004855	0.5972964152987377
OG0024687	0.3645486054328143
OG0004680	0.6195368450573115
OG0001814	0.6227518317225975
OG0008131	0.6058080800634478
OG0002149	0.6619500160527042
OG0007059	0.5717392610091557
OG0005488	0.6062837341645048
OG0001045	0.7014536375396111
OG0016518	0.40161790601886793
OG0028125	0.3225794231503101
OG0000927	0.717189947923761
OG0002779	0.6897003824919128
OG0005698	0.5855790276811699
OG0008183	0.5370627935345854
OG0004734	0.5910008980297222
OG0009958	0.4616634387992612
OG0013902	0.35871718674739583
OG0002895	0.6083647060697683
OG0013296	0.4105299729577084
OG0003427	0.5779351505693943
OG0002845	0.625890117788387
OG0001782	0.6033400663904753
OG0032743	0.3252596144765555
OG0000963	0.6609385789446337
OG0003620	0.6943472827569186
OG0010233	0.474026801147194
OG0001745	0.6302972971512013
OG0000572	0.6769438888382598
OG0003581	0.6489401073342682
OG0001539	0.6209546789319886
OG0012102	0.38498062288271984
OG0001305	0.6618162404380897
OG0002024	0.6519868083177959
OG0016601	0.398726160156672
OG0006310	0.6174785126578288
OG0000691	0.6639432369388322
OG0003787	0.674909210363419
OG0014060	0.44139838146885446
OG0005765	0.6001296647486339
OG0008419	0.46521126385900013
OG0008644	0.499066763184828
OG0012453	0.29981873784156676
OG0005198	0.5689699922301529
OG0010193	0.32638938073670065
OG0014628	0.38108291883251294
OG0006770	0.5883186343813075
OG0004255	0.6262661367296227
OG0006959	0.5984627251962765
OG0011846	0.3962456720927356
OG0012470	0.43921068486715825
OG0032784	0.2826205442730142
OG0004085	0.6335256071912809
OG0001853	0.6806881740795788
OG0000252	0.7758832191114035
OG0005008	0.5687324131506261
OG0002804	0.5944477529247593
OG0010511	0.4165597223581112
OG0005709	0.5950320999224004
OG0001547	0.6553348921938276
OG0012871	0.44350043555838486
OG0001109	0.6515759957182027
OG0006899	0.5858024176225823
OG0003841	0.6213443026962533
OG0017629	0.3912518284152332
OG0005617	0.5260476843946814
OG0001224	0.7038122813410467
OG0005663	0.65701670513686
OG0003265	0.6189101425016479
OG0006109	0.56555947726343
OG0002030	0.586632686304551
OG0000946	0.686186585778454
OG0001445	0.651337989875901
OG0001554	0.6241434507598065
OG0014638	0.3948791090267667
OG0016464	0.3164470415082238
OG0006175	0.5983259517402523
OG0005683	0.6441557231975248
OG0011652	0.3598375343788783
OG0031193	0.30470098223020137
OG0002752	0.6027086765560467
OG0003095	0.6031006797208087
OG0003048	0.5984112289095193
OG0004525	0.5901263113721603
OG0017101	0.3626448612065553
OG0000620	0.7439180267058458
OG0012272	0.4456510327939335
OG0007404	0.6060344113858849
OG0012454	0.5247510060046995
OG0005313	0.5940350406153408
OG0007327	0.5089767124050917
OG0002129	0.6181238366768986
OG0006843	0.6233220908502486
OG0032614	0.30160869862921635
OG0002251	0.5567755501309155
OG0000551	0.6996901696057738
OG0006343	0.6069827791595257
OG0017985	0.37342904150880774
OG0009490	0.48059591431176374
OG0006908	0.5765040955857579
OG0013385	0.38368188252307467
OG0009907	0.47741561783412
OG0007401	0.5837811261936553
OG0012048	0.45073570545483244
OG0006798	0.6161866416145217
OG0002389	0.659786073815749
OG0006562	0.6303232764425728
OG0028255	0.22266950131469737
OG0013970	0.44227076181114866
OG0003312	0.580737306305756
OG0013301	0.4340951007401721
OG0003912	0.6310336651767765
OG0000889	0.650353041431141
OG0007968	0.5626662109435812
OG0003763	0.5680615447172392
OG0008822	0.5361589440468054
OG0018253	0.23450685418352227
OG0003935	0.6162556861985538
OG0013897	0.40865790751418246
OG0012796	0.4493975090697415
OG0012520	0.44442700207750757
OG0005801	0.5974792096121164
OG0000898	0.6917975611058013
OG0028111	0.26244473257216255
OG0022446	0.29296841652494743
OG0009938	0.4508777542483223
OG0004275	0.6064443095911202
OG0013427	0.357885445912562
OG0001142	0.6812294898994021
OG0004495	0.6164399702408228
OG0007484	0.5902897288627014
OG0005221	0.6043056698780327
OG0028315	0.24849359855382394
OG0013614	0.4646417464240319
OG0006630	0.6543196361106377
OG0001709	0.6416623267063062
OG0015534	0.3778290056444538
OG0008564	0.5260155841132412
OG0003712	0.5984730629794074
OG0010337	0.41281374695102807
OG0009469	0.49434213587779635
OG0003043	0.5390562322372769
OG0001357	0.6513942986754125
OG0008825	0.39268052460588704
OG0002624	0.6181254400864992
OG0001880	0.6397377483024292
OG0004767	0.5705329043798251
OG0015767	0.36083154586702726
OG0002821	0.565511434274768
OG0000030	0.8307102635784126
OG0001623	0.6569660996345021
OG0032641	0.2803506354357936
OG0000381	0.686113962638929
OG0012516	0.42541775444689683
OG0006103	0.6018416653362196
OG0000650	0.6905019843606554
OG0004376	0.6226894828038297
OG0016898	0.4011352656399632
OG0006821	0.5693156587975549
OG0015573	0.4205030489399789
OG0014960	0.39411689877385475
OG0002154	0.6003906461236875
OG0003331	0.59835298133547
OG0011746	0.4272545782581188
OG0007775	0.5581221487568686
OG0007738	0.564117743482405
OG0007460	0.5545604302017282
OG0012406	0.39762488577023847
OG0040164	0.21936723101614722
OG0001097	0.6299148450016302
OG0003057	0.5491603420260318
OG0015727	0.4123942873108083
OG0002121	0.6083117117444434
OG0011930	0.3706633129397294
OG0008349	0.5558381277127225
OG0005807	0.5480635416929126
OG0002315	0.6498528352013547
OG0015559	0.3880479881637699
OG0011730	0.3839522067791742
OG0014730	0.3447170224886541
OG0004788	0.5660451748908502
OG0040192	0.18001477004756025
OG0032689	0.24842966030446487
OG0012387	0.3859695055588318
OG0004068	0.5897476057732728
OG0008142	0.4883873918579982
OG0002103	0.5876287128435158
OG0013520	0.3979658978023178
OG0004627	0.5893456750469911
OG0006729	0.6185156232568266
OG0003909	0.6255719008863139
OG0006571	0.6249095663074639
OG0003203	0.6213967442088977
OG0012423	0.42521397706811254
OG0008813	0.5691849517290527
OG0012947	0.34720817674716464
OG0001627	0.6455887332090446
OG0032727	0.29915956001361976
OG0005466	0.6093025663947182
OG0004535	0.6151134576940054
OG0000118	0.7505680280177037
OG0009844	0.5114632717797777
OG0010295	0.4522459113909948
OG0001593	0.6588468632913734
OG0003480	0.6186687064561016
OG0012458	0.4737796301605353
OG0011762	0.47103201415820073
OG0002783	0.5830054444085899
OG0002907	0.5900762205259761
OG0006260	0.5644011518022353
OG0022752	0.33707524384874515
OG0005162	0.638383473079803
OG0014651	0.418254647413517
OG0028093	0.2931486789673774
OG0022449	0.32185567332614945
OG0017497	0.35225644406822615
OG0005275	0.6270390015140884
OG0024851	0.22999005995642455
OG0002865	0.5607013390943576
OG0007830	0.5632206151636224
OG0007424	0.5831021307232659
OG0003106	0.5971816125760008
OG0000453	0.6695039189239758
OG0028319	0.2912283833213906
OG0002925	0.630530729052432
OG0007720	0.537954862770665
OG0005379	0.5973380684277119
OG0015626	0.4002609735279905
OG0008881	0.45662831542389654
OG0000394	0.698258281953202
OG0001774	0.6367636501701703
OG0002681	0.6628931691784846
OG0040369	0.3190504012777758
OG0010312	0.47643673916319945
OG0003443	0.5975556471685622
OG0028299	0.3047450706158122
OG0003838	0.572091512763116
OG0007469	0.5534695139572053
OG0006037	0.6102752860410723
OG0006113	0.6214863797874399
OG0001186	0.6501421323034752
OG0006302	0.6160484449878769
OG0020152	0.27464676175898745
OG0027574	0.3350509569135891
OG0006335	0.6049395063412167
OG0028215	0.2522249509058524
OG0000842	0.6238855379711788
OG0012530	0.45704454365603325
OG0005661	0.4910200440488303
OG0000744	0.6508852271260224
OG0003604	0.64737584632066
OG0015532	0.3744823435520156
OG0005471	0.6264275244312947
OG0003321	0.5755890901511024
OG0003390	0.6100783156628833
OG0005199	0.6044134216614475
OG0020780	0.3073494063715694
OG0001301	0.6435840525779195
OG0025193	0.31817698619580403
OG0002859	0.6374987195096838
OG0008262	0.5462161719503255
OG0032558	0.3548888874230164
OG0004784	0.607560331683759
OG0009569	0.44535102279976346
OG0009084	0.49011509989927915
OG0006187	0.6252058834722828
OG0003659	0.58485521745319
OG0015522	0.29625334972225564
OG0001847	0.5843046594155654
OG0000074	0.8574607944221373
OG0015538	0.3689408399513973
OG0009381	0.3878894485065781
OG0008999	0.4865645510319075
OG0002231	0.6331323731622778
OG0009553	0.5103541993883609
OG0004473	0.6031231322588773
OG0003881	0.5780094155282306
OG0000843	0.6983036363931319
OG0002005	0.6189936794144721
OG0012467	0.4164749737168066
OG0012058	0.4125821771072168
OG0006322	0.590000012371511
OG0003731	0.566366671888857
OG0000378	0.7645661115238659
OG0012881	0.3773324171532272
OG0008210	0.491885194447355
OG0008807	0.538905115788429
OG0000115	0.7783603496834401
OG0010593	0.41757377228643755
OG0014855	0.30672951445903357
OG0001885	0.6277023571918211
OG0005418	0.6131000047125691
OG0000954	0.642434786109322
OG0004798	0.6114190362056267
OG0003552	0.6033624129376429
OG0014055	0.37355944712499295
OG0005569	0.5436150606985866
OG0005490	0.5999451188691546
OG0000836	0.6445354218983986
OG0008001	0.5641785702026441
OG0001262	0.6536577981324644
OG0005451	0.6143611945381875
OG0028335	0.32940081578135233
OG0003738	0.6386844448744503
OG0003985	0.6022290414418918
OG0004700	0.6052083548226773
OG0010279	0.47947493825102877
OG0000931	0.6600776068119111
OG0003086	0.5828447026288207
OG0002771	0.5990921712534582
OG0001281	0.6161850395521864
OG0004907	0.5931241583856632
OG0004697	0.5852369212100786
OG0009264	0.4178859356816578
OG0039124	0.15701852806340977
OG0015525	0.37795194807951393
OG0008274	0.5803603422200373
OG0003975	0.5969733330049314
OG0004033	0.6584703496772772
OG0021582	0.3881443966386694
OG0007909	0.548245822701441
OG0001163	0.6905697874324971
OG0006450	0.6087929493715705
OG0002595	0.6321081729824558
OG0025127	0.3172311722379859
OG0007922	0.590059846592455
OG0003558	0.5632827598344489
OG0004985	0.5791876087613952
OG0004373	0.6107828302288516
OG0010742	0.3828133472751526
OG0001232	0.6485980094596283
OG0025125	0.293830154882189
OG0010495	0.42106357183867615
OG0010146	0.5041696527874635
OG0000028	0.7663917407341743
OG0001601	0.6629103865334169
OG0005761	0.5655126081246972
OG0008650	0.5195165589797026
OG0003220	0.5792228608654673
OG0040315	0.25260738584970077
OG0001383	0.616849647109847
OG0005987	0.6450766685652021
OG0008533	0.5251090764210619
OG0010863	0.3772419826736003
OG0005508	0.6069515024483165
OG0001384	0.6597502608107964
OG0020685	0.30843751015635584
OG0005485	0.5351891550776546
OG0006218	0.5955759397345756
OG0005866	0.564543599497483
OG0006069	0.6349618447648198
OG0000155	0.8009175953819565
OG0006019	0.5353453252535852
OG0006397	0.5815020350949819
OG0007698	0.5400389628876404
OG0002872	0.6148798221753836
OG0004932	0.6407160650560887
OG0005706	0.6573555519544049
OG0025126	0.2840794304015876
OG0002049	0.6106543382499731
OG0032557	0.19416494414787222
OG0014199	0.4186088836874759
OG0025140	0.31289302024705506
OG0032680	0.26362053860459056
OG0004612	0.6336828997024273
OG0005329	0.6184615976125313
OG0002939	0.6006756060817476
OG0000888	0.7090306809715394
OG0001286	0.6128648779453733
OG0002565	0.6360481808062974
OG0025177	0.287546699596743
OG0028326	0.2746076058062113
OG0000446	0.7203036639305451
OG0001313	0.601885842137885
OG0009468	0.5098449682639793
OG0013577	0.34296908785401337
OG0001659	0.66166930390584
OG0018616	0.3991769258557716
OG0013354	0.46006834985226674
OG0000960	0.7069834794851036
OG0014612	0.42414140123984206
OG0010175	0.4669023872616696
OG0004712	0.6228395990830102
OG0001169	0.6183640886077006
OG0007381	0.5681590132621059
OG0007532	0.5431787577277374
OG0007870	0.5987350512191292
OG0016981	0.36807865079040913
OG0003750	0.6678204057321304
OG0014002	0.35840496219860946
OG0032708	0.24040034842047575
OG0000383	0.7656654236473359
OG0001842	0.6344865433859852
OG0004564	0.5804564441749914
OG0005506	0.6331187364579853
OG0004072	0.6227946830892562
OG0009201	0.4580777216690564
OG0002792	0.5737496579982279
OG0002287	0.5571651551239898
OG0001819	0.6231436665571055
OG0000215	0.7383467876916598
OG0004168	0.6044293539041704
OG0014003	0.3912510059111612
OG0001352	0.6202958202294913
OG0005532	0.6388422247672519
OG0005194	0.5723421999266392
OG0006570	0.6742360788351583
OG0000558	0.6737971960962252
OG0016320	0.42764602295101717
OG0002497	0.6426495307396918
OG0000083	0.8746822537061604
OG0005266	0.6113743776862732
OG0022760	0.3176752675657125
OG0008742	0.5409244766319576
OG0028233	0.2503378027448336
OG0025133	0.3628609303586423
OG0002451	0.6117992856426989
OG0013944	0.40302756699453973
OG0003759	0.6610519619942977
OG0005605	0.5947758285705783
OG0005441	0.5041261460798302
OG0001920	0.6246610225791666
OG0003123	0.630325251595344
OG0009187	0.41697644190657673
OG0009026	0.5399306191628237
OG0012427	0.34947163746433946
OG0007829	0.5038899860223317
OG0001294	0.6277864826641981
OG0014711	0.41876265830155457
OG0018448	0.34179737933155946
OG0031716	0.2386639084826914
OG0009531	0.4986232305199841
OG0000496	0.6737226375419878
OG0008261	0.4816997751913346
OG0004576	0.5950518157806224
OG0008481	0.5453461239821183
OG0002549	0.6047997322230373
OG0000140	0.8023960396116031
OG0001686	0.6511811742608306
OG0020591	0.23493039722201417
OG0014027	0.4097409236839689
OG0013400	0.4380817872768389
OG0003118	0.5907644423437954
OG0004566	0.6189983141393282
OG0002018	0.6226541865760917
OG0007433	0.5075788910018095
OG0002402	0.6263439398749988
OG0003412	0.6052964581067763
OG0003986	0.6505202954034603
OG0005121	0.6022565103028458
OG0004001	0.6261510657361496
OG0005849	0.5563891269151052
OG0004651	0.6309538504859031
OG0004996	0.6053695254596305
OG0005065	0.5754102887128888
OG0005504	0.6371843245115958
OG0004671	0.6185894845675397
OG0009435	0.48654690589176136
OG0003700	0.6186523929174104
OG0004257	0.6259780922563469
OG0019548	0.31540452994597984
OG0004150	0.567211199620776
OG0005373	0.5919538778502226
OG0020893	0.32559262541097456
OG0027298	0.26825395753043224
OG0001032	0.625719290079099
OG0005127	0.5860373288341825
OG0003241	0.6290032548305207
OG0000171	0.702497509197083
OG0005406	0.5953450278140394
OG0013318	0.39839668530328787
OG0032647	0.28120689556024014
OG0007388	0.5637190378756949
OG0011290	0.3977155904238801
OG0004764	0.6372383774824658
OG0001852	0.6574224002312793
OG0007977	0.5587949923343568
OG0000229	0.7544099210414444
OG0002826	0.6335758894618161
OG0007752	0.6079913243671342
OG0005146	0.5429420113303456
OG0003122	0.5798148418320319
OG0000999	0.7174468068328212
OG0004476	0.6089220660167504
OG0002913	0.6105888974586317
OG0007805	0.5728687249954134
OG0005214	0.5955393176955542
OG0028274	0.21166990274776618
OG0000504	0.713580557439314
OG0004086	0.6322382664982428
OG0011082	0.4823253855369469
OG0010038	0.44152310424898594
OG0001694	0.6461535257687572
OG0006349	0.6179375987374177
OG0006014	0.6438416381938525
OG0001796	0.677894121940255
OG0011720	0.43460039145278395
OG0001151	0.6174063600396579
OG0011860	0.39007769562914285
OG0005424	0.6325549065700841
OG0003235	0.6082958219884934
OG0001324	0.6072471609059955
OG0000227	0.686521794410532
OG0013352	0.4359675067426216
OG0000123	0.7736892850078965
OG0003714	0.6162376764213875
OG0002341	0.6415508152773678
OG0006625	0.6143531402238818
OG0009685	0.48402812579127275
OG0005312	0.6007231355629957
OG0012951	0.38958535164549657
OG0005629	0.5564429023011237
OG0004278	0.5970372169068823
OG0005393	0.5975578350718744
OG0001942	0.5841459393124658
OG0001603	0.6701689464435883
OG0000715	0.5850611128072052
OG0002379	0.611600621742122
OG0002657	0.5927319602507282
OG0005205	0.6381380965284129
OG0010744	0.4357715250098422
OG0001566	0.6288965724115351
OG0002661	0.538011784225918
OG0028359	0.23493002261341311
OG0005838	0.49739926172173965
OG0002730	0.5985168064397676
OG0004320	0.5987944313656651
OG0005969	0.5803806986048117
OG0002479	0.5668748225387679
OG0012004	0.46500282523298053
OG0012100	0.32876613976069097
OG0006791	0.5996579514607356
OG0000636	0.6432907651271171
OG0005689	0.5994155922993051
OG0004102	0.6415079036048285
OG0004599	0.6545066070620561
OG0000716	0.677735791772256
OG0002927	0.6385355452378979
OG0025063	0.35375470909766527
OG0004107	0.5883434255655609
OG0007555	0.5828072846784814
OG0007204	0.5637506451839499
OG0002911	0.6394515084933773
OG0009555	0.5127613315893587
OG0011750	0.4134427606814589
OG0000823	0.6834498477372978
OG0009903	0.39659092360113507
OG0024884	0.3096396254309153
OG0004607	0.6199702819320863
OG0013899	0.3657909626557241
OG0001455	0.6381963906122462
OG0007860	0.5909657171694428
OG0019540	0.3715758146840917
OG0006100	0.6096068889622389
OG0002519	0.6007403206718823
OG0003671	0.6217004877686934
OG0002425	0.6319942773568862
OG0004778	0.6236774211910362
OG0006107	0.546187815435473
OG0020865	0.3553739023689829
OG0000884	0.6226317501379082
OG0002314	0.6487271675998189
OG0006891	0.5888501487795694
OG0023677	0.370326390015266
OG0014014	0.37077959802793636
OG0002299	0.6254128426030898
OG0001921	0.5866727769449451
OG0008891	0.5097970466558003
OG0028347	0.26181238347380253
OG0013444	0.43555435038876844
OG0017112	0.38573726393739893
OG0003545	0.6172116104267407
OG0001401	0.5719914289078426
OG0003690	0.5372937937004668
OG0022486	0.3312079998988931
OG0001573	0.5769099895641445
OG0004711	0.6028147072524994
OG0004797	0.6556806829700568
OG0008116	0.5488983932356828
OG0013244	0.3935167488072811
OG0010576	0.42266509085216886
OG0004252	0.5654919873864949
OG0013898	0.3831910111975034
OG0000403	0.7088466301465224
OG0013310	0.4391003424561563
OG0005004	0.5326944773657647
OG0004291	0.5574407417325038
OG0005732	0.611009433800861
OG0012844	0.4155834234773334
OG0008532	0.5035887630267454
OG0017498	0.4122655799739956
OG0005274	0.6282558720306516
OG0000294	0.7483172708260604
OG0004271	0.6351513685831409
OG0001661	0.6371394684987246
OG0014731	0.3276533285981476
OG0015552	0.3160780284726886
OG0000211	0.7556947700505753
OG0013358	0.42063240596580337
OG0003932	0.623255537404538
OG0006884	0.6318670483888853
OG0012410	0.453523626009132
OG0003084	0.6126117991574643
OG0000003	0.998936297995521
OG0020787	0.38029363736473054
OG0025129	0.3462940961675449
OG0013345	0.40587501367660406
OG0000166	0.7518617777893964
OG0005956	0.6336825025090241
OG0010906	0.44784547711331424
OG0003699	0.549108084398983
OG0004211	0.6008898841387382
OG0006382	0.5888834511123329
OG0002233	0.6046054148843321
OG0019439	0.31176098087301085
OG0004118	0.5575735654004492
OG0032787	0.2820599163580071
OG0008766	0.49288414672255415
OG0005400	0.5628890384234931
OG0003187	0.5693372512090937
OG0000160	0.7137518432779156
OG0003471	0.5956077145955154
OG0024737	0.3411169745920925
OG0001649	0.6697156786809033
OG0004795	0.5558809851136775
OG0004865	0.5721692476152985
OG0000202	0.8355978118511844
OG0004624	0.601679642998584
OG0003298	0.6443336928511443
OG0001487	0.6605662803658701
OG0009428	0.4967312881011134
OG0012361	0.4281511840010081
OG0003692	0.6509888475845241
OG0005256	0.6163019485532835
OG0000587	0.7466177179106371
OG0000070	0.8559753498891876
OG0013281	0.4621330458319643
OG0028257	0.24798166537501026
OG0014062	0.37977510673877785
OG0006806	0.6271168092836972
OG0008616	0.5255657939078571
OG0006784	0.5986582729548463
OG0003672	0.6077003335428681
OG0011559	0.45447508144152654
OG0017994	0.39156414748761675
OG0004456	0.559863388773494
OG0001946	0.6447287522769838
OG0001235	0.6887937294678342
OG0012074	0.39396408410633493
OG0001574	0.6277577299836581
OG0040175	0.23246674891209135
OG0012292	0.3719722231881248
OG0000968	0.6702670753442951
OG0004793	0.6433021714388636
OG0003540	0.6194550534716565
OG0010260	0.46309275683525186
OG0011219	0.4102910009523876
OG0000127	0.7806958434083592
OG0003544	0.624934791402027
OG0012821	0.389515723500457
OG0001535	0.634504640381813
OG0007094	0.5845062689538221
OG0006083	0.648916233406865
OG0001777	0.6104050758423036
OG0003142	0.5848274637709334
OG0007004	0.6112041560957782
OG0011476	0.4079019357508812
OG0018964	0.4022018206312291
OG0007332	0.5161750533197323
OG0009830	0.49440668573718116
OG0027301	0.3089504940975382
OG0005853	0.5223262335262089
OG0005573	0.6158353798628746
OG0000447	0.7427105763988937
OG0006204	0.6124135487360048
OG0000364	0.75915889100968
OG0014163	0.4105106476586579
OG0004774	0.6264058275513612
OG0002367	0.647034484239774
OG0005395	0.6256887401138249
OG0024886	0.3486987989332749
OG0006567	0.6386498148977455
OG0007571	0.5159790506742922
OG0000651	0.6636093725194596
OG0040042	0.21685304979384254
OG0009021	0.5380994743761689
OG0002100	0.6099721488613634
OG0014866	0.37341255452445976
OG0014618	0.41644919631710525
OG0005238	0.4919984779191261
OG0011573	0.38833462672446994
OG0002373	0.6040929278618979
OG0003862	0.5661312318167289
OG0010836	0.4953488327784354
OG0009148	0.5271307965236653
OG0006870	0.5797483264797291
OG0012384	0.44139200161361597
OG0002799	0.6071405109909014
OG0020704	0.3328266930925838
OG0001540	0.6075465171940515
OG0017302	0.3932280932400368
OG0005022	0.6063629647357129
OG0004115	0.6131697337076583
OG0004390	0.5845555543609853
OG0000106	0.8289801495711968
OG0015720	0.3836150245352322
OG0004801	0.5844488590109247
OG0001954	0.6064222255997743
OG0009444	0.4218034928245641
OG0002505	0.5891404165043883
OG0003879	0.5915386711251737
OG0002994	0.6287228054425513
OG0007069	0.5870161924423334
OG0004209	0.5808358946224946
OG0002361	0.6243661525276065
OG0001333	0.5512830936643587
OG0009418	0.48035869246241253
OG0020891	0.4151995670488917
OG0004938	0.5382478858216282
OG0002296	0.6473390052538496
OG0002975	0.6270103241293778
OG0003783	0.5925764863844838
OG0004369	0.5865013669340756
OG0005443	0.6039357325848231
OG0005003	0.6063425536799514
OG0008795	0.48336362532204374
OG0005740	0.5838128409709947
OG0006943	0.5904509752541357
OG0020610	0.3784015365273051
OG0013962	0.41951642735943667
OG0000357	0.6668529694826992
OG0003968	0.5954523850307248
OG0000696	0.6745775018870618
OG0004837	0.5191703679191193
OG0007236	0.5880941187875733
OG0005915	0.598959299237726
OG0004341	0.6207952027726806
OG0003381	0.592306571323767
OG0001450	0.6297879502728644
OG0016302	0.40174605313844725
OG0008273	0.4923813142228059
OG0006140	0.5401459972135122
OG0006513	0.5460398243763663
OG0005427	0.6234407706230239
OG0003450	0.5574444929916673
OG0016473	0.35196440328212336
OG0028218	0.34487370343179197
OG0005659	0.6081015598049332
OG0005898	0.6421525914713299
OG0009112	0.49064326471967096
OG0040210	0.2848487319554763
OG0001992	0.6168904104365106
OG0004962	0.6234464926256983
OG0003336	0.624743580422856
OG0025161	0.2991843329259697
OG0004719	0.5984609126671182
OG0004845	0.4921069686526837
OG0003919	0.6319929990346702
OG0003054	0.6495438877203604
OG0015734	0.3681741171271172
OG0000670	0.6982991811927322
OG0005895	0.6295349510676953
OG0014046	0.4338797388444001
OG0012402	0.36530536027695154
OG0002559	0.6354815604279361
OG0008092	0.5524331873268626
OG0000224	0.7885587470185467
OG0005880	0.5635334006408252
OG0017987	0.31256511209755344
OG0028293	0.25920998367086084
OG0003691	0.5806353413116345
OG0028369	0.2717918130420688
OG0004672	0.5920604752495184
OG0012045	0.3359192323394665
OG0017632	0.41663741164626816
OG0000810	0.697350847235024
OG0010591	0.3683052145868649
OG0001337	0.5743194147570969
OG0001420	0.6412447241875064
OG0016263	0.379694456068934
OG0006728	0.6324798941984898
OG0002538	0.5717634630636992
OG0004524	0.5860755855622699
OG0007074	0.5745829825396971
OG0001057	0.6421698413229109
OG0003868	0.6295741130587107
OG0007175	0.5974806458787744
OG0012887	0.3369828722209811
OG0009289	0.3867725647729469
OG0003921	0.6137754848359357
OG0005120	0.6232249066418155
OG0001053	0.6163460878753497
OG0003900	0.5804862171995623
OG0003647	0.5829929269533284
OG0017939	0.3322545510878945
OG0006125	0.6310982593745302
OG0002641	0.5091267266155264
OG0001571	0.5652109610941909
OG0002582	0.5500693408673101
OG0000806	0.6186600966157529
OG0006261	0.6359007763313128
OG0014057	0.4367315670682592
OG0002502	0.6163253343198133
OG0025153	0.30802310895467394
OG0003709	0.5988265703868447
OG0006504	0.5641577097035767
OG0014165	0.40187612760700464
OG0014677	0.4141926340542512
OG0012076	0.45457342496856873
OG0005986	0.6568186126286448
OG0008156	0.5422522501791562
OG0003359	0.6498880298999543
OG0002968	0.5926780473015659
OG0005115	0.6200526347758514
OG0007156	0.5896916428167219
OG0013936	0.4136950887607475
OG0032555	0.29170120513649567
OG0016300	0.39141630185010046
OG0009733	0.506126450837227
OG0032704	0.21853770539229872
OG0028344	0.2511128133636574
OG0001098	0.636293606519605
OG0000183	0.7610179825018147
OG0006920	0.5420057533330448
OG0002646	0.5375775878745173
OG0001483	0.6092682891532343
OG0025103	0.3343431282583093
OG0009877	0.5676745734598955
OG0001277	0.6005683440874925
OG0003575	0.5836723959385196
OG0004698	0.5582562115896615
OG0001249	0.6424442956451136
OG0028112	0.3647524005008082
OG0013322	0.3669030104098206
OG0003547	0.5671676685888892
OG0002572	0.6411051075573924
OG0008037	0.5090193097513491
OG0004363	0.628426064664721
OG0001580	0.618974831039207
OG0007478	0.5742079554457372
OG0006480	0.5846325727900299
OG0002191	0.6178274754193208
OG0007814	0.549675336901597
OG0004332	0.60741169549339
OG0004173	0.5990809579620198
OG0015544	0.3467902157625148
OG0000272	0.7549376414804607
OG0000981	0.6799676732096148
OG0001638	0.6410723031340452
OG0006781	0.5925393696025499
OG0007334	0.5828975774721751
OG0004372	0.6295918452005759
OG0013257	0.4212449519194963
OG0007756	0.5732946477909022
OG0005890	0.5960654634590875
OG0004188	0.6267693924691337
OG0002662	0.6110622907097935
OG0010267	0.5057646178420484
OG0007802	0.5561262301708948
OG0012196	0.4417767212116758
OG0002110	0.636802822247155
OG0005502	0.6183798608320559
OG0009005	0.42165233624007875
OG0003481	0.6192861729724283
OG0002119	0.6203207698101589
OG0007137	0.5880494596554976
OG0002962	0.6293857405570216
OG0000314	0.760283271398565
OG0003894	0.5712132386825269
OG0005126	0.5660309710111424
OG0000742	0.6764140476489838
OG0010303	0.48456431398239086
OG0035174	0.25668464480495656
OG0002598	0.6416563109127751
OG0001056	0.6516988661656332
OG0007358	0.5040051851244198
OG0010336	0.3711213642643043
OG0013417	0.40984262561618007
OG0003744	0.6155705860788354
OG0012446	0.4286467865796573
OG0008372	0.5605937083544457
OG0003100	0.56359360029877
OG0000325	0.7169027760301635
OG0005644	0.5737427638235238
OG0001001	0.6339994376204611
OG0028118	0.2887199050333006
OG0000890	0.6441142481867745
OG0010941	0.4847510881936347
OG0032655	0.26910740666943794
OG0001982	0.6028287340600532
OG0005810	0.5999812962827007
OG0011504	0.3569015380876722
OG0002008	0.5416631155309929
OG0016329	0.30618708257228544
OG0002323	0.6490907805687406
OG0010890	0.41333437462436695
OG0016273	0.320370045245518
OG0004517	0.5370390711362183
OG0004850	0.6120156741196093
OG0006902	0.591445943368328
OG0006495	0.5554352728842903
OG0013940	0.45800660871826177
OG0001985	0.6438515445663333
OG0006320	0.5709358552472821
OG0005038	0.6002340968664922
OG0004632	0.5412089363513178
OG0013360	0.36766456644430784
OG0021556	0.36415647403970425
OG0008547	0.48491145739309244
OG0013610	0.4183977882697812
OG0000251	0.7211683041655118
OG0011266	0.4347507469593514
OG0006978	0.5584602596478659
OG0000090	0.8009303354854745
OG0007190	0.6033576934062502
OG0012877	0.41876368838746714
OG0001323	0.5621125246673685
OG0005556	0.589456412417521
OG0007933	0.5866675553847825
OG0000618	0.6949788079771637
OG0000540	0.6781628984849172
OG0005015	0.6093679360847362
OG0011237	0.4355123743211525
OG0008346	0.4952798033006197
OG0025058	0.2934269681319363
OG0000071	0.815715519854512
OG0003469	0.6305232893416229
OG0003592	0.6083142613372396
OG0004165	0.5792754422950565
OG0000793	0.7195389402219231
OG0005333	0.6306970035442077
OG0013605	0.46344825759830743
OG0002325	0.6575076746236237
OG0000813	0.6628324528751169
OG0001201	0.5998086085891403
OG0006002	0.5510981563948122
OG0004281	0.5614148650327283
OG0010896	0.3820662025512298
OG0002833	0.5872495197525978
OG0013515	0.448111065656408
OG0003786	0.6537526994959288
OG0004113	0.6196396743279087
OG0012865	0.4590864981585805
OG0006509	0.5264009520852923
OG0006394	0.560294898040672
OG0028235	0.3095209832273968
OG0000535	0.6698373609732035
OG0000469	0.7071379277344993
OG0005361	0.5803630727856035
OG0011719	0.4730601607660398
OG0000369	0.8136575112118835
OG0028301	0.2664058121344795
OG0005459	0.5705276616644969
OG0002852	0.5905481873085193
OG0005742	0.605873800068734
OG0013921	0.40559750935009525
OG0015526	0.3956021726103759
OG0003149	0.6027064121188489
OG0006392	0.6025512023390238
OG0005775	0.6283563070456748
OG0013975	0.37912215188223924
OG0000669	0.7131180500344622
OG0006657	0.597571375782708
OG0004347	0.6360956297363086
OG0005899	0.6550623197422141
OG0028133	0.27647418807305274
OG0008088	0.49084245416103167
OG0005953	0.5876749201259739
OG0003937	0.5748199431879699
OG0001156	0.6037672625773771
OG0040204	0.2567289105240215
OG0005144	0.5846658159854439
OG0003152	0.6099706728338053
OG0001653	0.6416014431831009
OG0003696	0.6247606638272124
OG0005028	0.6094274674476707
OG0001358	0.6486627644352928
OG0013362	0.31225343617722573
OG0004006	0.6119825101846488
OG0007420	0.5443460813185953
OG0012420	0.428976238791711
OG0001209	0.6436914026755596
OG0007989	0.5378454729195672
OG0002081	0.5790447710365795
OG0001411	0.6202314641125071
OG0000576	0.6909129519197128
OG0004567	0.6319986058683129
OG0003431	0.5952152421067534
OG0007788	0.5703673822854763
OG0004986	0.6346957008771897
OG0012368	0.46168626643629296
OG0000915	0.6474057365351439
OG0040291	0.30934256803447296
OG0015561	0.36313637175656527
OG0006975	0.594888332529819
OG0004421	0.5881775265289255
OG0006266	0.6193240326585299
OG0014716	0.44104881025078135
OG0000052	0.8227907154576263
OG0013971	0.4151826920734145
OG0001330	0.6469838222892091
OG0005347	0.5916003645153262
OG0000085	0.76838202377149
OG0000301	0.7442252325181764
OG0004322	0.6367219415985778
OG0001138	0.644012669927835
OG0000835	0.6382341248965728
OG0006691	0.5344033113053515
OG0003444	0.6324921794559474
OG0005738	0.5701131938766298
OG0008760	0.525116198845359
OG0010777	0.5206002417566942
OG0007600	0.5400953810257937
OG0001831	0.6718398974067568
OG0010278	0.4879560516482426
OG0008400	0.5545731562083815
OG0021634	0.36661896290865753
OG0004762	0.5494415176049832
OG0007466	0.5970354960174911
OG0005561	0.6113479518215476
OG0002935	0.6346925648307147
OG0002133	0.6107016822034385
OG0006558	0.6103097729369379
OG0002625	0.6197307121717676
OG0005200	0.6256632828465452
OG0005796	0.6138326709348378
OG0013912	0.2932078543530603
OG0006108	0.6315757219406847
OG0005989	0.5315399515373398
OG0004258	0.6289607663061876
OG0000181	0.7586924783293327
OG0012893	0.3987961984835284
OG0000060	0.8629778622619091
OG0007270	0.5749951908175049
OG0010728	0.46091310385554723
OG0011761	0.4514878768085388
OG0014689	0.4440109369257378
OG0008075	0.5889603798351747
OG0009213	0.4664413216332195
OG0010969	0.3983940417333863
OG0009299	0.522351456967303
OG0001682	0.6020649536072862
OG0004441	0.6271646057456116
OG0008335	0.4611864898014806
OG0007892	0.5412330558915336
OG0003356	0.6517820466295348
OG0002768	0.6074051840836695
OG0003927	0.6005950839564101
OG0000644	0.6379605635248715
OG0000787	0.6129401195606626
OG0005601	0.6530831582042944
OG0003212	0.575430503610945
OG0007689	0.6015744253333262
OG0008162	0.5690671635332128
OG0032664	0.1967569049221086
OG0008424	0.4315037968421298
OG0014658	0.4558885367590837
OG0000613	0.6635029734883449
OG0005064	0.578588012092015
OG0000192	0.7632265902123112
OG0017945	0.42896490226831224
OG0004057	0.6006199501233354
OG0005345	0.5878244063632536
OG0007312	0.5990017522546999
OG0011183	0.5056208265675203
OG0028308	0.2245850688380957
OG0017493	0.4154709095369579
OG0009736	0.43504967602322514
OG0016715	0.3970953423642944
OG0003167	0.6181369923323203
OG0016606	0.3319658895423775
OG0011753	0.4084749039873311
OG0005114	0.5997972753118621
OG0013284	0.35736419961781546
OG0004859	0.6066408036544115
OG0000901	0.6268985432456303
OG0002396	0.5956311623744052
OG0014614	0.4460548199976158
OG0014893	0.39174575369576214
OG0009163	0.5075429070704165
OG0006578	0.5826920427541831
OG0004581	0.5762292501959958
OG0004012	0.5721351250961746
OG0002933	0.6105740331457707
OG0001273	0.6112207666320074
OG0004882	0.6000485397565679
OG0013409	0.40786925492527576
OG0005539	0.6247510509264224
OG0004400	0.5675853682719809
OG0004402	0.576908797830566
OG0015590	0.4259861847685869
OG0024482	0.3268245539811621
OG0004253	0.6344324226158483
OG0006744	0.5996978776372691
OG0010527	0.47706136424378465
OG0005763	0.6043969387334586
OG0007458	0.560336389408562
OG0010223	0.4082555626051408
OG0007566	0.4624806428512318
OG0000912	0.6679250319414
OG0012838	0.45446930057274965
OG0003876	0.6129706956759895
OG0000873	0.684541138521788
OG0004825	0.5958197916183993
OG0006540	0.5979077990122744
OG0008367	0.5348024721263405
OG0004208	0.5421772393932092
OG0011004	0.44190529003637824
OG0002362	0.604730200022777
OG0014660	0.3327798557422501
OG0001491	0.589361350612844
OG0007848	0.5660680538295171
OG0007656	0.6237847095452813
OG0005476	0.5287507115598156
OG0012793	0.43922106519356674
OG0001643	0.6542830318610795
OG0040154	0.16499173343405077
OG0001256	0.6657591631475775
OG0003428	0.6357783073504686
OG0004082	0.6202801562445768
OG0004221	0.5983231458030714
OG0005657	0.5843402168285153
OG0004458	0.635463657412181
OG0002617	0.5586616097802026
OG0000637	0.6908971166016369
OG0009211	0.55819299364771
OG0005018	0.5975449351164642
OG0006146	0.6642695195887964
OG0005489	0.6287281313845678
OG0015714	0.37191889778257375
OG0005289	0.5996156255316064
OG0003485	0.6538923864676959
OG0003956	0.6215749778189377
OG0015530	0.3522495361055044
OG0013356	0.3975535980069712
OG0040418	0.2762348841183955
OG0032700	0.3142272389644086
OG0000788	0.6607762289226506
OG0001040	0.6694760562482763
OG0006074	0.6222059620015912
OG0021635	0.3898309254832668
OG0006222	0.6122098686506416
OG0028264	0.20773413577946936
OG0010021	0.4664968673561861
OG0000543	0.6619706272961005
OG0008762	0.5484966770085246
OG0002619	0.607667509983251
OG0014844	0.33746975596072326
OG0002453	0.65738465379247
OG0001311	0.6072251782754639
OG0010748	0.42901670488949173
OG0014961	0.3213303059016861
OG0007127	0.5851596855421174
OG0006557	0.5839929048165086
OG0004554	0.5626535107156109
OG0001914	0.6118000580529682
OG0013333	0.43698897695696937
OG0004839	0.5900005327652181
OG0002770	0.5869870805521347
OG0001288	0.6792698705963052
OG0011346	0.41683596484957014
OG0020679	0.3760126660617003
OG0008009	0.5461426317252653
OG0032745	0.3076438856934056
OG0004870	0.6117105322949662
OG0000586	0.6968369618721547
OG0001413	0.5829228701124176
OG0002739	0.6106548281105167
OG0000662	0.6712993831263775
OG0008517	0.5569839605321266
OG0005154	0.4974455907335614
OG0005119	0.6185776681658158
OG0007472	0.5292761297800257
OG0001636	0.622365975156057
OG0040307	0.1664557303749312
OG0020705	0.3630615292099254
OG0006628	0.5299697450041464
OG0014622	0.43304256003567665
OG0004562	0.6117066929869145
OG0016287	0.35684515258744315
OG0006801	0.6344689583196575
OG0012418	0.3966628626601165
OG0004893	0.6236542861424175
OG0005833	0.6474980161588919
OG0018380	0.34694310973205206
OG0009676	0.5012182211431635
OG0000804	0.6387984503161424
OG0008482	0.4615070189587888
OG0008561	0.5437451896425302
OG0003001	0.6424552047195939
OG0000768	0.6456979727417796
OG0010743	0.3958556587490561
OG0000756	0.6449772711508678
OG0005762	0.6018547962716518
OG0004504	0.6112447207539895
OG0005139	0.6381673726000926
OG0001404	0.6320362962365652
OG0004814	0.5814062096121579
OG0005370	0.609098911847143
OG0005152	0.6447613201340266
OG0008457	0.4919272368518945
OG0000485	0.626902502324145
OG0000692	0.5958071823026729
OG0002529	0.61292089122745
OG0005210	0.6012854097509871
OG0004498	0.5295169612152143
OG0016510	0.443087749866897
OG0005245	0.5972302115942151
OG0001179	0.6487797630547112
OG0007279	0.5864433884909325
OG0006277	0.6377313179309605
OG0005930	0.6185502457854766
OG0004073	0.6373890578244381
OG0010446	0.47597692612129616
OG0001176	0.6293118319965203
OG0011805	0.441531897874522
OG0006612	0.566101599313495
OG0003091	0.5960236966752362
OG0020907	0.20783145865216351
OG0005655	0.5523766908464585
OG0002581	0.5691750704042287
OG0002318	0.6401845722186139
OG0003348	0.6506616874341665
OG0010320	0.47136272210781927
OG0024500	0.359403574225681
OG0004765	0.5553006621824617
OG0025200	0.266647841592445
OG0028046	0.3131741720926319
OG0006825	0.5705397315927052
OG0004806	0.586989701756222
OG0005521	0.5383139868065442
OG0007708	0.5376925726504449
OG0001517	0.5836488856070399
OG0000677	0.7281740776028911
OG0005482	0.6035856321562262
OG0005507	0.6508335579312131
OG0032780	0.26292426341327696
OG0027600	0.3435497541198991
OG0003103	0.6209775274346605
OG0002432	0.6054845071349726
OG0005920	0.5848536501798663
OG0015513	0.34600631210047916
OG0008170	0.5290196469064415
OG0019305	0.3480997291886629
OG0005100	0.5885921612122037
OG0006839	0.620131101783451
OG0006982	0.556322217770202
OG0001036	0.6732477269870687
OG0005243	0.5899302595682923
OG0002860	0.6361413751069023
OG0000627	0.705912227066295
OG0028135	0.18983390871602104
OG0002518	0.6057992417908573
OG0007759	0.6010262397060748
OG0010830	0.45748987701188765
OG0001055	0.6327602924846452
OG0001733	0.6218337257386831
OG0000098	0.8228777293459814
OG0017984	0.3478475058798315
OG0012828	0.4303134604539947
OG0000134	0.8069372683361952
OG0007411	0.4369883232585058
OG0005830	0.5273224736790717
OG0004529	0.5587251038430525
OG0003899	0.6219299805989331
OG0004250	0.6339664770086572
OG0000435	0.6088115363529945
[truncated: 24,728 more rows]

## Sheet: Table S4
Table S4. Number of shared genes identified by WGCNA and DeepGW.
ID	module
CG34382	black
ImpE3	black
Dhfr	black
lncRNA-CR32111	black
pasi2	black
Sec61gamma	black
CG15353	black
Fkbp14	black
CG17600	black
Polr2L	black
CG1532	black
Ent1	black
Sgsh	black
l-2-k05911	black
Chrac-16	black
CG12811	black
lncRNA-marge	black
CG40228	black
CG13627	black
sturkopf	black
fj	black
CG32109	black
CG5412	black
Sc2	black
Bet5	black
snoRNA-Me28S-A982b	black
CG7049	black
CG41378	black
lncRNA-CR44608	black
Tim17b	black
ImpE2	black
He	black
tld	black
RpS3A	black
CG40045	black
Nubpl	black
asRNA-CR45871	black
Notum	black
nub	black
E-spl-malpha-BFM	black
kune	black
CR44383	black
Tsp26A	black
CG13551	black
Tapdelta	black
CG46466	black
conv	black
CG12643	black
Dad1	black
Uhg8	black
Rad51D	black
snoRNA-Psi18S-1377e	black
eIF2Balpha	black
CG31121	black
MED11	black
CG9344	black
snoRNA-Psi28S-2444	black
TRAM	black
sinu	black
bip1	black
CG44303	black
CG11790	black
Pbgs	black
RpL24	black
CG4914	black
snoRNA-Psi28S-1175c	black
CG17672	black
snoRNA-Psi28S-3385a	black
robo2	black
Lsp1gamma	black
CG34056	black
RpL10Ab	black
drm	black
RpL23	black
CG14566	black
Cht5	black
Fbp2	black
Dpm1	black
Dr	black
ppk13	black
RpL18	black
dachs	black
asRNA-CR43723	black
CG8191	black
chic	black
Vdup1	black
asRNA-CR45185	black
Spn42De	black
Ibf1	black
gene-Dmel_CR6434	black
CG33509	black
snoRNA-Or-CD4	black
RpS24	black
CG14301	black
snoRNA-Psi18S-920	black
CG12880	black
kud	black
CG11170	black
mRpL33	black
CG6280	black
Srp19	black
CG17219	black
snoRNA-Psi28S-1060	black
CG4766	black
tex	black
hh	black
CaBP1	black
Tsen15	black
loj	black
CG40160	black
lncRNA-CR45187	black
Uhg4	black
Blos1	black
snoRNA-Me28S-A2634a	black
Stt3B	black
CG7506	black
CG13319	black
lncRNA-CR43241	black
Enoph	black
CG13023	black
CG4374	black
RpS28b	black
CG31715	black
dj-1beta	black
snoRNA-Tudor-SN-a	black
inv	black
sta	black
CG33111	black
CG11858	black
SpdS	black
cysu	black
mthl9	black
mRpL21	black
tsh	black
asRNA-CR45712	black
amd	black
vg	black
CG43366	black
Lac	black
CG30283	black
CG15387	black
CG7655	black
Prx6a	black
Spn88Ea	black
CG14696	black
obst-B	black
CG32817	black
EMC6	black
asRNA-CR43465	black
Prosalpha5	black
neo	black
NT1	black
CG31922	black
GstD3	black
His4r	black
CG17721	black
CG33635	black
CG8483	black
CG3909	black
CG11590	black
gene-Dmel_CR43697	black
Alg-2	black
grnd	black
lncRNA-CR43144	black
Sans	black
Art8	black
CG17059	black
ara	black
hpRNA-CR33940	black
Sb	black
ems	black
RpS10b	black
CG34174	black
CG8850	black
snoRNA-Psi28S-3385b	black
E5	black
pasi1	black
Zip102B	black
lncRNA-CR44589	black
CG10674	black
CG32276	black
RpL15	black
caup	black
CG11275	black
lncRNA-CR45177	black
RpS15Aa	black
shf	black
NijA	black
snoRNA-Psi28S-1153	black
CG32576	black
Trm7-34	black
MFS3	black
RpL21	black
RpLP1	black
eIF3i	black
CG14903	black
Spase22-23	black
eEFSec	black
CG6724	black
DENR	black
en	black
snoRNA-Me28S-G2703a	black
Fili	black
Polr2H	black
zetaCOP	black
Arl4	black
mab-21	black
CG7484	black
snoRNA-Me18S-C419	black
mthl5	black
asRNA-CR46485	black
Spase25	black
mRpL20	black
GstE11	black
GLS	black
GNBP1	black
RpL29	black
EndoGI	black
CG42336	black
bowl	black
CG40439	black
Gli	black
RpL31	black
br	black
nw	black
CG1750	black
lncRNA-CR44042	black
CG6180	black
Ccdc85	black
CG4036	black
Pdi	black
Ctu1	black
Cht10	black
RpL28	black
asRNA-CR45907	black
tfc	black
CG4098	black
lncRNA-CR44331	black
mTTF	black
CG32212	black
Rrp40	black
Ent2	black
Prosalpha1R	black
ptc	black
CG4743	black
CG15282	black
CG14598	black
RpLP2	black
Spp	black
CG5861	black
rols	black
RpL11	black
ItgaPS5	black
Fbp1	black
Egfrap	black
Polr1D	black
CG4210	black
ds	black
lncRNA-CR45232	black
CG9427	black
CG13676	black
mRpS18A	black
CR31032	black
lncRNA-SMRG	black
wg	black
CG31559	black
mew	black
CG6845	black
Ssb-c31a	black
CG17271	black
CG11905	black
CG14257	black
CG43980	black
asRNA-CR45682	black
snoRNA-Psi28S-2648	black
CG31460	black
CG12268	black
CG14647	black
O-fut1	black
E-spl-m3-HLH	black
CG13562	black
CG10038	black
asRNA-CR45925	black
CG32856	black
CG1273	black
CHOp24	black
RhoU	black
Ugt317A1	black
CG32099	black
M6	black
tkv	black
Sh3beta	black
Tsp42Ee	black
CG10195	black
Tcs5	black
CG17883	black
blow	black
otk2	black
Phk-3	black
CG14223	black
CG6891	black
CG42806	black
CG11882	black
RpL36	black
KdelR	black
snoRNA-Or-aca1	black
CG5013	black
lft	black
Crk	black
CG3823	black
Prosalpha1	black
CG42375	black
CG8204	black
Hsp23	black
Glo1	black
RpL10	black
pip	black
lncRNA-CR44749	black
CG16710	black
Ost48	black
CG5885	black
CG5532	black
mthl4	black
toe	black
CG4101	black
Ada	black
CG31142	black
knk	black
CG42372	black
Sqor	black
CG42239	black
Orct2	black
CG7702	black
Inx2	black
RpL38	black
CG32590	black
CG42238	black
AnxB11	black
RpS16	black
Doc3	black
RpL27A	black
CG15365	black
spz6	black
udd	black
snoRNA-Psi28S-1192c	black
msd5	black
CG42272	black
RpL39	black
CG30001	black
Ugt302K1	black
wbl	black
C15	black
mRpL34	black
CG42394	black
CG12929	black
Srp14	black
Sec61alpha	black
Coop	black
GstO2	black
Rsf1	black
CG11899	black
RpL26	black
LanB1	black
ppk28	black
Rpp30	black
CG43163	black
CG14511	black
CG10939	black
Cpr64Aa	black
asRNA-CR46453	black
Trs31	black
Rrp46	black
Spn43Aa	black
snRNA-U12	black
CG34213	black
Bin1	black
RpS8	black
Spn27A	black
mth	black
CG9386	black
snoRNA-Psi28S-1192b	black
MED10	black
pwn	black
lncRNA-CR45530	black
peg	black
rtv	black
asRNA-CR45126	black
dod	black
melt	black
CG11127	black
CG2852	black
Tmhs	black
Uhg2	black
lncRNA-CR45973	black
ImpE1	black
hng3	black
CG6583	black
Gnpnat	black
CG32373	black
Fib	black
bark	black
kkv	black
bai	black
RpS21	black
Cpr49Ac	black
E-spl-mbeta-HLH	black
asRNA-CR45798	black
SLIRP1	black
CG9154	black
Gr61a	black
Dredd	black
twr	black
lncRNA-CR44845	black
CG17032	black
Rsod	black
Jwa	black
E-spl-m7-HLH	black
tw	black
Fas3	black
asRNA-bsAS	black
CG11370	black
CG11069	black
Prosbeta7	black
shams	black
asRNA-CR45141	black
snoRNA-Psi28S-1192d	black
Sec61beta	black
wol	black
CG2812	black
Sox15	black
fz3	black
mRpS28	black
Roc1a	black
Nle	black
CG46302	black
HINT1	black
Catsup	black
CG10638	black
CG17768	black
Pex11c	black
RpL35	black
Obp99b	black
CG17272	black
klu	black
CG9286	black
snoRNA-Psi28S-3091b	black
CG4866	black
ft	black
dpn	black
Ctps	black
RpS25	black
CG10418	black
Ip259	black
RpL13A	black
CG33774	black
CG14572	black
Irp-1A	black
lncRNA-CR44816	black
RpL36A	black
trsn	black
Max	black
CG17977	black
CG10005	black
RpS13	black
Nepl3	black
esg	black
Nnf1a	black
Polr2K	black
snoRNA-Me28S-G3255b	black
snoRNA-Me28S-G980	black
pck	black
Cpr78E	black
CG14237	black
RpS19a	black
RhoGEF4	black
CG8320	black
CG30100	black
snoRNA-Me18S-C1831	black
NHP2	black
RPA3	black
Act42A	black
net	black
Cpr66D	black
Cda4	black
RpL13	black
sgll	black
Oseg4	black
RpS14b	black
RpL5	black
CG13698	black
CG5731	black
miple2	black
Dtg	black
Dpm3	black
RpS23	black
mrn	black
CG14434	black
CG4324	black
bbg	black
PIP4K	black
CG5188	black
l-2-k14505	black
RpL34b	black
CG10359	black
Dlish	black
Ufc1	black
CG32069	black
pnr	black
Cyp310a1	black
CG17738	black
CG15027	black
Uhg1	black
Ada2a	black
CG31075	black
mRpL39	black
Elp2	black
cold	black
Marc	black
CG42747	black
CG43117	black
in	black
DCTN6-p27	black
Hsp67Ba	black
snoRNA-Me28S-C3351	black
lncRNA-CR43958	black
CG9667	black
GstO3	black
p24-2	black
CG12964	black
Ostgamma	black
l-2-03659	black
snoRNA-Psi28S-3436a	black
Blos3	black
lncRNA-CR43256	black
CG17327	black
Uhg5	black
Oscillin	black
bou	black
ec	black
qsm	black
lncRNA-CR45474	black
E-spl-m2-BFM	black
CG5390	black
RpS15Ab	black
CG7102	black
Vps37B	black
asRNA-CR46134	black
CG30383	black
Inx3	black
Ufm1	black
Det	black
mRpL23	black
Nrx-IV	black
CG44325	black
sob	black
CG2310	black
lncRNA-CR45732	black
gbb	black
wac	black
mthl3	black
eca	black
fz2	black
dgt2	black
lncRNA-CR42491	black
CG15093	black
frm	black
Spase12	black
snoRNA-Psi28S-1192a	black
CG7523	black
CG7924	black
asRNA-CR44201	black
RpL37A	black
rna-NM_176527.1	black
snoRNA-Me28S-G2173	black
CG7896	black
AP-2sigma	black
mRpS11	black
Arp6	black
CG8460	black
CG7294	black
RpL30	black
mRpL49	black
asRNA-CR43787	black
CG13737	black
CR6900	black
CG5104	black
Ama	black
wrm1	black
asRNA-CR45874	black
asRNA-CR44108	black
LSm7	black
ci	black
Roc2	black
Tsp39D	black
Ser	black
CG13247	black
CG4646	black
Mt2	black
CG3880	black
lncRNA-CR46061	blue
CG5504	blue
CG7512	blue
CG17764	blue
CG8708	blue
Iru	blue
Mst98Ca	blue
CG15563	blue
loopin-1	blue
CG10734	blue
Muc30E	blue
CG14451	blue
S-Lap7	blue
lncRNA-cherub	blue
Rnf146	blue
lncRNA-CR45985	blue
CG11110	blue
COX7AL	blue
CG1503	blue
epsilonCOP	blue
CLS	blue
lncRNA-CR45030	blue
ohgt	blue
Past1	blue
Coq5	blue
ver	blue
CG1999	blue
CAH13	blue
Neurl4	blue
Idh3b	blue
CG12783	blue
toc	blue
Sdic1	blue
CG18788	blue
Ir40a	blue
Efhc1.2	blue
CG31551	blue
dpr3	blue
asRNA-CR46262	blue
CG32686	blue
CG14391	blue
asRNA-CR44873	blue
Pglym87	blue
CG13358	blue
lncRNA-CR43874	blue
Coq6	blue
CG30284	blue
CG13723	blue
asRNA-CR45271	blue
asRNA-CR42738	blue
CG34425	blue
CG31528	blue
CG6443	blue
Pmm2	blue
CG30485	blue
CG43325	blue
CG31245	blue
CG43800	blue
Tom70	blue
CG42675	blue
CG15572	blue
CG8673	blue
CG16719	blue
CG8728	blue
asRNA-CR45268	blue
CG6674	blue
capu	blue
asRNA-CR44020	blue
Tfb5	blue
asRNA-CR45815	blue
CG34106	blue
HemK1	blue
CG46298	blue
CG43996	blue
CG12035	blue
CG10920	blue
TBC1D23	blue
CG15286	blue
CG12506	blue
gene-Dmel_CR45227	blue
Pka-C2	blue
CG8509	blue
CG7024	blue
Rpn13R	blue
abd-A	blue
CG8260	blue
PI31	blue
klhl10	blue
CG18128	blue
CG5071	blue
ntc	blue
Dgp-1	blue
CG12310	blue
CG10365	blue
tomb	blue
CG7213	blue
CG7218	blue
fig	blue
CG9853	blue
gene-Dmel_CR33222	blue
CG43392	blue
CG30323	blue
CG9632	blue
L2HGDH	blue
CG13577	blue
bgcn	blue
asRNA-CR45160	blue
CG3788	blue
CG5280	blue
CG4998	blue
neb	blue
CG13970	blue
CG12817	blue
CG14420	blue
BI-1	blue
CG8136	blue
CG43341	blue
mib2	blue
lncRNA-CR43656	blue
Mst84B	blue
gdrd	blue
PIG-N	blue
CG9471	blue
Tim17b1	blue
zda	blue
CG14448	blue
Gld2	blue
CG32462	blue
cl	blue
sac	blue
Efhc1.1	blue
CG17376	blue
Kank	blue
CG42494	blue
CG6333	blue
betaTub65B	blue
Cc2d2a	blue
CG31068	blue
Met75Cb	blue
CG12535	blue
ACXC	blue
lncRNA-CR33987	blue
CG5062	blue
CG12693	blue
asRNA-CR45152	blue
CG14556	blue
CG13334	blue
CG16957	blue
asRNA-CR43877	blue
CG13004	blue
CG31546	blue
CG10089	blue
Nil	blue
twin	blue
CG18266	blue
DnaJ-H	blue
Dhc16F	blue
CG6980	blue
vrs	blue
Pomp	blue
CG34325	blue
CG12725	blue
lncRNA-CR44265	blue
CG31174	blue
CG14835	blue
ana	blue
CG14662	blue
CG31115	blue
CG30109	blue
CG30060	blue
Acp32CD	blue
Lip1	blue
CG4744	blue
CatB	blue
CG16721	blue
lncRNA-CR45004	blue
lncRNA-CR43977	blue
CG4836	blue
CG6209	blue
jar	blue
CG18371	blue
ND-51L1	blue
Rhau	blue
CG15824	blue
TTLL6A	blue
CG31360	blue
atk	blue
CG11475	blue
CG17217	blue
CG33722	blue
CG13074	blue
CG32819	blue
park	blue
Smn	blue
CG12147	blue
CG32548	blue
GluRIIC	blue
CG15539	blue
CG31213	blue
robl62A	blue
CG43123	blue
w-cup	blue
CG14480	blue
CG12448	blue
Atx-1	blue
CG11779	blue
asRNA-CR44116	blue
CG11597	blue
CG1494	blue
Zmynd10	blue
Acp63F	blue
CG44088	blue
asRNA-CR46256	blue
CG15459	blue
CG33140	blue
sage	blue
lncRNA-CR44822	blue
CG32445	blue
Vps60	blue
CG18281	blue
CG7742	blue
CR44391	blue
shps	blue
CG42855	blue
CG34375	blue
Pcyt2	blue
cmb	blue
asRNA-CR45778	blue
Idgf3	blue
CG8908	blue
CG13871	blue
CG30056	blue
CG11106	blue
m-cup	blue
asRNA-CR43426	blue
CG5139	blue
CG14269	blue
lncRNA-CR45966	blue
CG18335	blue
VhaPPA1-2	blue
CG11983	blue
CG10171	blue
CG18808	blue
CG31952	blue
lncRNA-CR44642	blue
CG2921	blue
CG13436	blue
CG14053	blue
lncRNA-CR44307	blue
CG12992	blue
CG12111	blue
S-Lap4	blue
CG1958	blue
CG43327	blue
CG31627	blue
CG3610	blue
Mpi	blue
CG14416	blue
CG4456	blue
lncRNA-CR45660	blue
CG15653	blue
CG32655	blue
CG5554	blue
IFT52	blue
tilB	blue
asRNA-CR46044	blue
CG43750	blue
Prosalpha4T1	blue
CG30385	blue
l-2-37Bb	blue
CG31820	blue
Kpc1	blue
CG13991	blue
CG34459	blue
DJ-1alpha	blue
CG4712	blue
CG14280	blue
CG4714	blue
CG4983	blue
CG13733	blue
CG10298	blue
Gpo2	blue
Ho	blue
mRpS18C	blue
Hsp60D	blue
asRNA-CR44431	blue
CG13471	blue
CG31835	blue
CG32110	blue
tHMG2	blue
CG3213	blue
CG32262	blue
topi	blue
Sbds	blue
spaw	blue
lncRNA-CR44384	blue
Mst27D	blue
snRNA-U2-38ABa	blue
CG15484	blue
gene-Dmel_CR11023	blue
CG3483	blue
CG2150	blue
CG11068	blue
ymp	blue
Ddrgk1	blue
CG42364	blue
CG30015	blue
orb2	blue
CG44158	blue
lncRNA-CR44564	blue
PGAP5	blue
lncRNA-CR44284	blue
CG3708	blue
CG13151	blue
CG30378	blue
CG3982	blue
CG31415	blue
Cyp40	blue
CG12182	blue
lncRNA-CR45324	blue
Acer	blue
CG34051	blue
CG12860	blue
CG18810	blue
CG15362	blue
CG10934	blue
gene-Dmel_CR7448	blue
Fatp3	blue
CG18568	blue
Dhc62B	blue
CG15800	blue
asRNA-CR45813	blue
asRNA-CR44849	blue
CG10969	blue
CG15143	blue
CG8617	blue
sncRNA-359	blue
CG32713	blue
Rsbp15	blue
OXA1L	blue
upd1	blue
CG30466	blue
f-cup	blue
CG3165	blue
lncRNA-CR46085	blue
CG31659	blue
CG7656	blue
Rexo5	blue
CG31709	blue
scf	blue
CG31957	blue
CG17378	blue
Trpgamma	blue
fsd	blue
mei-S332	blue
papi	blue
CG15605	blue
CG14676	blue
CG3492	blue
chb	blue
CG30178	blue
CG14913	blue
CG11562	blue
CG46383	blue
MtnF	blue
CG7366	blue
CG18234	blue
Prx6c	blue
CG11722	blue
eg	blue
CG6470	blue
Sgt	blue
asRNA-CR46033	blue
CG31055	blue
CG14864	blue
CG12680	blue
asRNA-CR43833	blue
Rab9E	blue
CG42764	blue
lncRNA-CR32582	blue
NimC3	blue
CG10996	blue
snRNA-U2-14B	blue
Nup58	blue
CG3085	blue
CG42391	blue
asRNA-CR43683	blue
MED28	blue
CG12321	blue
CG9861	blue
CG18171	blue
asRNA-CR45525	blue
CG8407	blue
CG7794	blue
TfIIEbeta	blue
dtr	blue
CG6230	blue
lncRNA-CR43607	blue
CG9123	blue
CG30184	blue
Acp53C14a	blue
CG42497	blue
I-t	blue
Spn42Db	blue
CG3713	blue
Strip	blue
mlt	blue
CG8701	blue
DZIP1	blue
asRNA-CR45326	blue
twy	blue
phtf	blue
CG8526	blue
CG6999	blue
primo-2	blue
YME1L	blue
Erk7	blue
CG43844	blue
Hez	blue
CG33947	blue
Met75Ca	blue
asRNA-CR45885	blue
CG9130	blue
CG14811	blue
Root	blue
salr	blue
CG8252	blue
Scsalpha2	blue
CG34431	blue
CG10970	blue
trbd	blue
CG2104	blue
ste24b	blue
betaTub60D	blue
CG3517	blue
CG17732	blue
lncRNA-CR44171	blue
EMC3	blue
Arpc1	blue
CG46306	blue
asRNA-CR44850	blue
CG31788	blue
CG2652	blue
Adck5	blue
asRNA-CR45827	blue
lncRNA-CR32658	blue
hng1	blue
CG14227	blue
CG43062	blue
CG11226	blue
asRNA-CR46012	blue
CG16972	blue
tomboy40	blue
Vha68-3	blue
CG44261	blue
CG13527	blue
CG13280	blue
CG33340	blue
Herp	blue
Mitofilin	blue
CG12546	blue
CG30099	blue
CG15468	blue
CG1971	blue
adp	blue
CG1368	blue
CG13748	blue
CG12229	blue
CG46280	blue
asRNA-CR45713	blue
CG31909	blue
CG15475	blue
CG15071	blue
Mettl5	blue
CG14107	blue
CG31204	blue
asRNA-CR44370	blue
CG42564	blue
Mst36Fb	blue
CG4306	blue
RhoGEF3	blue
Mur89F	blue
CG9166	blue
CG31007	blue
lncRNA-CR45414	blue
S-Lap8	blue
lncRNA-CR46095	blue
CG3702	blue
CG32459	blue
ValRS-m	blue
Nep5	blue
Taf12L	blue
CG8565	blue
lncRNA-CR45252	blue
rho-7	blue
CG42831	blue
Ufsp2	blue
CG9581	blue
CG12699	blue
asRNA-CR44351	blue
Sdic2	blue
Alms1b	blue
CG18130	blue
ms-3-76Cc	blue
CG32221	blue
CG32847	blue
CG31740	blue
Mnat9	blue
Dhc36C	blue
CG17637	blue
Lkb1	blue
CG32246	blue
CG3330	blue
CG43998	blue
CG16736	blue
kat-60L1	blue
t-Grip128	blue
asRNA-CR45834	blue
CG12307	blue
CG46492	blue
CG34450	blue
CG2577	blue
CG11756	blue
Mst77F	blue
Ube3a	blue
CG33284	blue
CG4691	blue
CG31538	blue
CG5509	blue
Fpgs2	blue
CG32295	blue
CG15641	blue
Cyp309a2	blue
Sec71	blue
CG31516	blue
CG14043	blue
flz	blue
Cpr56F	blue
CG32259	blue
CG31465	blue
CG33293	blue
wash	blue
CG32181	blue
PMP34	blue
Acsf3	blue
asRNA-CR43159	blue
CG34312	blue
lectin-30A	blue
Acam	blue
Cyt-c1L	blue
CG13481	blue
Dnaaf6	blue
DCAF12	blue
CG15111	blue
CG14609	blue
Hsc70-2	blue
CG32121	blue
CG43121	blue
CG15711	blue
CG7071	blue
CG32806	blue
NC2beta	blue
Afg3l2	blue
bdg	blue
Hyls1	blue
CG11007	blue
Tim17a2	blue
mtsh	blue
CG1902	blue
CG15418	blue
CG44004	blue
CG15368	blue
Sirt2	blue
Kebab	blue
GstD9	blue
asRNA-CR31144	blue
mEFTs	blue
CG1801	blue
CG7059	blue
lncRNA-CR44322	blue
CG3587	blue
Vps13B	blue
CG44163	blue
CG30094	blue
CG10063	blue
HSPC300	blue
Dpck	blue
Ack	blue
CG13337	blue
CG1835	blue
lncRNA-CR46073	blue
Ant2	blue
mkg-p	blue
CG43675	blue
CG15635	blue
Duba	blue
CG4707	blue
CG8236	blue
Inx5	blue
salto	blue
boly	blue
CG42266	blue
tna	blue
CG31988	blue
prd	blue
CG46439	blue
lncRNA-CR46110	blue
lncRNA-CR44151	blue
Nt5a	blue
lncRNA-CR44904	blue
mir-4958	blue
CG12620	blue
Tyler	blue
Srpk79D	blue
gom	blue
primo-1	blue
CG9410	blue
CG13148	blue
asRNA-CR46070	blue
CG33223	blue
CG42553	blue
Jhbp5	blue
Rcd7	blue
Kpc2	blue
lncRNA-CR43918	blue
CG12857	blue
CG43783	blue
CG5050	blue
robl37BC	blue
CG42299	blue
CG4286	blue
CG6569	blue
asRNA-CR46020	blue
CG3894	blue
CG8006	blue
gene-Dmel_CR33221	blue
whip	blue
Mst89B	blue
CG13994	blue
blanks	blue
Nna1	blue
CG10589	blue
NimA	blue
CYLD	blue
gene-Dmel_CR10991	blue
CG11714	blue
CG31525	blue
CG12831	blue
xmas	blue
Sdic3	blue
CG2854	blue
POLDIP2	blue
Cdc14	blue
CG17377	blue
CG32436	blue
CG1137	blue
CG11322	blue
CG1827	blue
CG13884	blue
CG30384	blue
CG6709	blue
CG46025	blue
CG32812	blue
CG7841	blue
Vps28	blue
CG15878	blue
lncRNA-CR46239	blue
Argk2	blue
gene-Dmel_CR41243	blue
CG42585	blue
CG34189	blue
Fum2	blue
gene-Dmel_CR11386	blue
CG13032	blue
Spn42Dc	blue
CG34334	blue
Rpt6R	blue
asRNA-CR44911	blue
Mgat4b	blue
CG15333	blue
CG31473	blue
slmo	blue
Ccdc56	blue
CG5969	blue
mRpL40	blue
CG31717	blue
tio	blue
lncRNA-CR45808	blue
lncRNA-CR46499	blue
CG1394	blue
CG4631	blue
Neos	blue
CG18628	blue
CG42529	blue
CG14456	blue
CG44385	blue
exu	blue
CG45273	blue
CG32681	blue
CG2061	blue
CG7164	blue
CG15638	blue
CG4661	blue
CG8813	blue
Dnaaf5	blue
Hsp60C	blue
CG1924	blue
Dpy-30L2	blue
CG9920	blue
CG5217	blue
CG30110	blue
CG30487	blue
Pof	blue
Ugt305A1	blue
CG10126	blue
CG31805	blue
TTLL4B	blue
CG34328	blue
COX4L	blue
CG6094	blue
asRNA-CR43809	blue
SdicB	blue
CG3557	blue
asRNA-CR43637	blue
Rab19	blue
BORCS6	blue
asRNA-CR45130	blue
CG9706	blue
CG13946	blue
CG13123	blue
Iyd	blue
CG17470	blue
Nagk	blue
wal	blue
hmw	blue
wam	blue
CG31244	blue
SdhBL	blue
CG5781	blue
Mst33A	blue
twz	blue
CG4198	blue
CG6481	blue
CG14020	blue
Tektin-C	blue
CG32820	blue
lectin-46Cb	blue
pre-lola-G	blue
CG31496	blue
prage	blue
CG33278	blue
nsr	blue
CG18605	blue
soti	blue
CG44403	blue
CG14668	blue
HBS1	blue
CG7768	blue
cbc	blue
CG31883	blue
lncRNA-CR42790	blue
Ptth	blue
Ufsp1	blue
CG13870	blue
CG42854	blue
sut4	blue
CG17260	blue
CG17575	blue
lncRNA-CR45247	blue
CG1628	blue
lncRNA-CR45407	blue
mRpL36	blue
CG14443	blue
CG31870	blue
CG5024	blue
CG43293	blue
asRNA-CR44275	blue
CG6790	blue
CG12674	blue
CG15117	blue
CG10581	blue
CG18731	blue
CG31948	blue
CG6761	blue
CG15579	blue
CG31253	blue
Adgf-A2	blue
Cdlc2	blue
CG43845	blue
CG7394	blue
CG16824	blue
alphaTub84D	blue
CG12446	blue
scpr-C	blue
CG31287	blue
gdl	blue
asRNA-CR43820	blue
CG30324	blue
CG15536	blue
CG15042	blue
CG18131	blue
CG2839	blue
CG3323	blue
ATP7	blue
CG12869	blue
CG32755	blue
CG8219	blue
l-3-72Dr	blue
asRNA-CR45016	blue
CG10761	blue
CG31230	blue
lncRNA-CR43904	blue
CG8564	blue
asRNA-CR46109	blue
dila	blue
CG17650	blue
yuri	blue
uno	blue
SMSr	blue
CG31642	blue
CG11635	blue
CG43935	blue
CG14718	blue
CG13029	blue
CG42523	blue
S-Lap1	blue
CG4318	blue
P5CDh2	blue
asRNA-CR44267	blue
CG5111	blue
lncRNA-CR45965	blue
asRNA-CR44027	blue
saturn	blue
CG10731	blue
CG2861	blue
CG31131	blue
CG13965	blue
CG1979	blue
asRNA-CR32252	blue
CG13949	blue
CG5727	blue
CG31913	blue
COX6AL2	blue
tous	blue
CG46059	blue
CG46387	blue
CG42556	blue
corolla	blue
Tssk	blue
CG44405	blue
CG17329	blue
CG5539	blue
Der-1	blue
CG17230	blue
CG7945	blue
CG33233	blue
sm	blue
CG17010	blue
CG14183	blue
CG8388	blue
CG7860	blue
CG11251	blue
CG17207	blue
CG7848	blue
eIF2A	blue
CG5402	blue
CG13876	blue
Fgop2	blue
CG30460	blue
CG6136	blue
Fum3	blue
Acyp2	blue
CG1309	blue
antr	blue
CG18063	blue
Taz	blue
asRNA-CR45208	blue
CG10561	blue
lncRNA-CR45128	blue
CG14658	blue
CG8840	blue
snRNA-U2-38ABb	blue
Dera	blue
Snp	blue
CG34234	blue
CG6262	blue
CG33523	blue
CG18336	blue
CG13891	blue
Rbp4	blue
CG9393	blue
Rsph4a	blue
CG2147	blue
CG17636	blue
lncRNA-CR45964	blue
CG12985	blue
CG17821	blue
Mst98Cb	blue
boil	blue
CG4681	blue
CG14262	blue
Mlf	blue
Tim17b2	blue
CG2964	blue
lncRNA-CR32690	blue
Ankrd49	blue
gskt	blue
CG15657	blue
Ir85a	blue
CG42300	blue
lncRNA-CR45551	blue
Mical	blue
lncRNA-CR43907	blue
IP3K1	blue
S-Lap2	blue
CG14054	blue
CG30398	blue
Slh	blue
Ubi-p63E	blue
CG13838	blue
TTLL1B	blue
CG16781	blue
CG31029	blue
lncRNA-CR32652	blue
CG16782	blue
CG13843	blue
BG642312	blue
Ing3	blue
CG13667	blue
CG13693	blue
FucTB	blue
lncRNA-CR44034	blue
CG13405	blue
Psa	blue
CG11141	blue
CG43110	blue
CG12984	blue
CG15625	blue
eIF4E5	blue
CG17666	blue
CG7600	blue
CG18233	blue
asRNA-CR46089	blue
asRNA-CR43812	blue
Wdr59	blue
CG15506	blue
CG44437	blue
e-y-2b	blue
l-2-41Ab	blue
lncRNA-CR43909	blue
GstS1	blue
CG43755	blue
mge	blue
yellow-k	blue
CG3603	blue
hubl	blue
Bfc	blue
Sgt1	blue
Orp8	blue
lncRNA-CR45158	blue
lncRNA-CR45639	blue
CG15208	blue
Tret1-2	blue
CR42875	blue
Ppox	blue
CG42816	blue
CG31897	blue
CG10660	blue
CG10053	blue
CG30392	blue
lncRNA-CR44055	blue
Ntl	blue
CG31231	blue
CG13203	blue
kmg	blue
Fam92	blue
SdicA	blue
asRNA-CR45056	blue
Kua	blue
CG17991	blue
CG32437	blue
CG42557	blue
Twdlalpha	blue
Pex5	blue
CG8237	blue
Dhc98D	blue
CG13010	blue
CG12902	blue
eIF4E6	blue
Qsox1	blue
lncRNA-CR43437	blue
lncRNA-CR46112	blue
CG3942	blue
dyl	blue
GatA	blue
Pkd2	blue
SdicC	blue
CG10694	blue
CSN7	blue
CG18641	blue
lncRNA-CR44178	blue
CG34269	blue
h-cup	blue
CG14721	blue
CG15530	blue
CG1418	blue
CG43331	blue
CG31826	blue
CG33234	blue
CG9313	blue
lncRNA-CR45047	blue
CG8097	blue
CG31467	blue
CG15040	blue
asRNA-CR45814	blue
Rab3-GAP	blue
CG3222	blue
Obp44a	blue
CG14383	blue
gNacalpha	blue
Cep290	blue
CG13847	blue
CG12470	blue
CG30355	blue
TSG101	blue
CG5555	blue
CG10064	blue
Tango2	blue
CG15394	blue
CG8292	blue
CG15876	blue
asrij	blue
CG6441	blue
asRNA-CR43152	blue
Plod	blue
lncRNA-CR32657	blue
CG7202	blue
CG32119	blue
CG11327	blue
Fatp2	blue
Vsp37A	blue
asRNA-CR45804	blue
CG4907	blue
CG10252	blue
CG10947	blue
lncRNA-CR44380	blue
Prx4	blue
CG44434	blue
CG5569	blue
lncRNA-CR45979	blue
sinah	blue
lncRNA-CR45237	blue
CG15375	blue
CG18545	blue
Ubc84D	blue
Rab30	blue
asRNA-CR43474	blue
SkpF	blue
betaTub85D	blue
CG13088	blue
CG11125	blue
Oatp30B	blue
CG16853	blue
asRNA-CR45520	blue
CG13564	blue
CG11474	blue
CG17118	blue
ppk22	blue
CG13168	blue
fs-1-Yb	blue
CG32161	blue
CG9855	blue
CG7069	blue
asRNA-CR44897	blue
CG30412	blue
lncRNA-CR44953	blue
CG14868	blue
glob3	blue
CG31807	blue
CG3021	blue
mEFTu2	blue
Mst36Fa	blue
lncRNA-CR43634	blue
CG44037	blue
CG33704	blue
lncRNA-CR43785	blue
JYalpha	blue
CG1317	blue
Tim9b	blue
Etfb	blue
Ppi1	blue
asRNA-CR43472	blue
Pgm2a	blue
S-Lap3	blue
CG30338	blue
CG15767	blue
lncRNA-CR44553	blue
CG33310	blue
Got1	blue
PpD5	blue
CG33235	blue
Shawn	blue
CG13476	blue
CG32706	blue
FucTD	blue
asRNA-CR46047	blue
CG31921	blue
CG12343	blue
CG34460	blue
CG2887	blue
vis	blue
Optix	blue
CG30108	blue
CG43328	blue
Wdr92	blue
loqs	blue
asRNA-CR45890	blue
CG13442	blue
scpr-B	blue
CG17258	blue
CG1722	blue
Vtld	blue
CG10177	blue
CG14006	blue
CG43702	blue
Rsph3	blue
lncRNA-CR45203	blue
CG15864	blue
lncRNA-CR44022	blue
Zip99C	blue
asRNA-CR45026	blue
kermit	blue
CG14270	blue
CG6878	blue
asRNA-CR46048	blue
lncRNA-CR45432	blue
geko	blue
CG2955	blue
grsm	blue
CG18749	blue
CG4935	blue
CG43147	blue
sip3	blue
CG8042	blue
lncRNA-CR45174	blue
Dgk	blue
Cep97	blue
CG5276	blue
Tim17a1	blue
CG46281	blue
asRNA-CR45121	blue
Golgin84	blue
CG6059	blue
dpr17	blue
lncRNA-CR44302	blue
mtTFB1	blue
CG5721	blue
CG9389	blue
CG31882	blue
CG17122	blue
CG13386	blue
Ucp4C	blue
Ugt50B3	blue
Dred	blue
rha	blue
asRNA-CR43609	blue
CG6220	blue
CG5435	blue
Phlpp	blue
Vps25	blue
CG14642	blue
CG15547	blue
CG2750	blue
CG1324	blue
CG13473	blue
TTLL4A	blue
CG42306	blue
CG3124	blue
r-cup	blue
cert	blue
alphaTub85E	blue
dsh	blue
Ntf-2r	blue
CG9777	blue
CG14452	blue
CG7131	blue
asRNA-CR44600	blue
CG15445	blue
CG14968	blue
fzr2	blue
CG5056	blue
bond	blue
CG11362	blue
CG13901	blue
Den1	blue
CG6652	blue
DNAlig4	blue
Hsp60B	blue
CG42512	blue
Tsen2	blue
Yod1	blue
TrpRS-m	blue
CG16739	blue
Arl2	blue
CG4669	blue
Hydr1	blue
GstE8	blue
CG14505	blue
tHMG1	blue
CNT1	blue
CG14684	blue
CG17104	blue
CG8001	blue
CG2975	blue
CG13679	blue
GstO1	blue
CG11663	blue
Mks1	blue
CG3494	blue
CG32371	blue
CG30393	blue
CG12118	blue
NLaz	blue
COX6AL	blue
CG8870	blue
lncRNA-CR42850	blue
CG1690	blue
Dnaaf4	blue
achi	blue
CCDC53	blue
Cp110	blue
CG30156	blue
Su-Ste--CR42418	blue
Gint3	blue
CG14212	blue
asRNA-CR44372	blue
CG32572	blue
twi	blue
CG14763	blue
CG32201	blue
Pgm2b	blue
Sdic4	blue
CG14636	blue
CG33191	blue
CG31279	blue
CG31697	blue
CG15332	blue
asRNA-CR44176	blue
CG1638	blue
fest	blue
Bug22	blue
CG5762	blue
CG31872	blue
asRNA-CR46145	blue
CG10307	blue
Cul3	blue
Gpo3	blue
CG2127	blue
CG9961	blue
CG33655	blue
EMC7	blue
CG33017	blue
TTLL6B	blue
lncRNA-CR44369	blue
kraken	blue
gene-Dmel_CR43669	blue
CG43371	blue
CG6071	blue
Ak3	blue
brv3	blue
CG10730	blue
CG30491	blue
CG6785	blue
abs	blue
Rsph1	blue
Impbeta11	blue
CG11927	blue
lncRNA-CR42767	blue
lncRNA-CR43436	blue
ClpX	blue
CG14589	blue
CG13244	blue
CG8298	blue
CG30357	blue
CG11885	blue
nmdyn-D7	blue
tra2	blue
CG8958	blue
CG13255	blue
CG31542	blue
Cnx14D	blue
CG5886	blue
CG7886	blue
CG11298	blue
CG43816	blue
Ntmt	blue
ZnT33D	blue
ND-49L	blue
CG17687	blue
TrxT	blue
CG30161	blue
GatC	blue
CG17261	blue
Theg	blue
TTLL3B	blue
CG15482	blue
Alp1	blue
CG31229	blue
CG12923	blue
HtrA2	blue
CG34216	blue
CG1116	blue
unc	blue
CG31802	blue
bol	blue
wfs1	blue
CG1774	blue
CG5327	blue
CG11249	blue
bor	blue
Alp11	blue
CG4995	blue
CG31806	blue
CG6497	blue
Hmgcr	blue
CG17450	blue
asRNA-CR44130	blue
KP78b	blue
CG5906	blue
CG9184	blue
CG14507	blue
CG9147	blue
CG9016	blue
Trc8	blue
CG14052	blue
Mul1	blue
qjt	blue
CG14355	blue
CG43319	blue
tant	blue
Cyt-c-d	blue
CG5612	blue
CG5810	blue
RpS10a	blue
tbrd-1	blue
Spn77Bc	blue
rux	blue
Dhod	blue
CG11300	blue
CG31161	blue
CG4546	blue
CG5653	blue
djl	blue
mil	blue
Trap1	blue
CG9801	blue
asRNA-CR43872	blue
CG15239	blue
CG43232	blue
CG13488	blue
CG8476	blue
CG43169	blue
CG14995	blue
lncRNA-CR46268	blue
SelT	blue
ppk19	blue
CG32845	blue
CG8531	blue
CG12493	blue
CG2898	blue
alpha-Est3	blue
CG31798	blue
CG2533	blue
CG15909	blue
Uros2	blue
CG31817	blue
Naa35	blue
Acp36DE	blue
CG32568	blue
lncRNA-CR43878	blue
Syp	blue
lncRNA-CR44170	blue
gene-Dmel_CR43170	blue
Dic61B	blue
CG10958	blue
CIAPIN1	blue
CG33791	blue
CG31797	blue
CG30065	blue
CG6661	blue
lili	blue
CG43638	blue
CG15306	blue
lncRNA-CR44300	blue
ttm2	blue
CG13855	blue
CG3552	blue
CG5614	blue
gene-Dmel_CR32747	blue
[truncated: 9,861 more rows]

## Sheet: Table S5
Table S5. 351 genes identified by DeepGW and WGCNA
SequenceID	Gene Symbol	Description
NP_001163590.1	CG6813	uncharacterized protein
NP_647872.1	Cpr64Aa	Cuticular protein 64Aa
NP_729400.1	Cpr66D	Cuticular protein 66D
NP_649345.1	Cpr78E	Cuticular protein 78E
NP_725150.2	Cpr49Ac	Cuticular protein 49Ac
NP_001260876.1	cag	cag
NP_001286734.1	Ugt317A1	UDP-glycosyltransferase family 317 member A1
NP_001287281.1	Ugt302K1	UDP-glycosyltransferase family 302 member K1
NP_536784.1	clt	cricklet
NP_001262907.1	Orct2	Organic cation transporter 2
NP_650391.1	CG14856	uncharacterized protein
NP_001162638.2	br	broad
NP_001261721.1	CG14135	uncharacterized protein
NP_610473.1	Cyp4p3	Cytochrome P450 4p3
NP_649836.1	CG9839	uncharacterized protein
NP_001097918.1	CHKov1	CHK domain ov1
NP_608584.1	CG5126	uncharacterized protein
NP_001138080.1	CG14304	uncharacterized protein
NP_648179.3	CG13676	uncharacterized protein
NP_650734.2	CG14301	uncharacterized protein
NP_995986.1	ckd	cracked
NP_608572.1	MFS3	Major Facilitator Superfamily Transporter 3
NP_573058.1	CG15601	uncharacterized protein
NP_648161.1	CG8281	uncharacterized protein
NP_726108.3	CG30403	uncharacterized protein
NP_524805.1	Spn43Aa	Serpin 43Aa
NP_610246.3	Spn42De	Serpin 42De
NP_652024.1	Spn27A	Serpin 27A
NP_788678.1	Spn88Ea	Serpin 88Ea
NP_001014495.1	ppk13	pickpocket 13
NP_573169.2	ppk28	pickpocket 28
NP_001097692.1	CG1208	uncharacterized protein
NP_001260730.1	Adf1	Adh transcription factor 1
NP_788727.1	CG12268	uncharacterized protein
NP_001285414.1	phtm	phantom
NP_523625.1	Act42A	Actin 42A
NP_524331.2	Arp1	Actin-related protein 1
NP_001287390.1	CG7675	uncharacterized protein
NP_648711.1	CG4914	uncharacterized protein
NP_001286527.1	mthl3	methuselah-like 3
NP_728521.1	mth	methuselah
NP_788394.1	mthl4	methuselah-like 4
NP_572313.1	CG3823	uncharacterized protein
NP_651882.1	CG11550	uncharacterized protein
NP_001137882.1	CG10359	uncharacterized protein
NP_649170.1	CG7668	uncharacterized protein
NP_996175.1	Antp	Antennapedia
NP_523998.1	Hsp67Ba	Heat shock gene 67Ba
NP_523999.1	Hsp23	Heat shock protein 23
NP_523529.1	Dref	DNA replication-related element factor
NP_524352.1	His4r	Histone H4 replacement
NP_612057.1	hng3	hinge3
NP_001188889.1	GstE13	Glutathione S transferase E13
NP_001286575.1	GstE11	Glutathione S transferase E11
NP_788656.1	GstD3	Glutathione S transferase D3
NP_001246914.1	Nep2	Neprilysin 2
NP_650264.1	CG8483	uncharacterized protein
NP_650627.1	cysu	Curly Su
NP_611736.1	CG3700	uncharacterized protein
NP_569833.1	CG3038	uncharacterized protein
NP_523739.2	Sox15	Sox box protein 15
NP_001246550.1	Cht2	Chitinase 2
NP_650314.1	Cht5	Chitinase 5
NP_476810.1	Wnt2	Wnt oncogene analog 2
NP_523502.1	wg	wingless
NP_609108.3	Wnt6	Wnt oncogene analog 6
NP_001015212.1	CG40160	uncharacterized protein
NP_609374.1	CG5390	uncharacterized protein
NP_001286870.1	Phk-3	Pherokine 3
NP_001260309.1	CG5853	uncharacterized protein
NP_001260753.1	Tsp42Ee	Tetraspanin 42Ee
NP_523612.3	Tsp39D	Tetraspanin 39D
NP_476772.1	alphaTub84B	alpha-Tubulin at 84B
NP_612091.1	tfc	triforce
NP_732014.2	CG6236	uncharacterized protein
NP_995803.1	Cyp49a1	Cytochrome P450 49a1
NP_477249.3	Dredd	Death related ced-3/Nedd2-like caspase
NP_573367.1	CG14196	uncharacterized protein
NP_001285778.1	Fbp2	Fat body protein 2
NP_001262292.1	CG31549	uncharacterized protein
NP_476923.1	dpn	deadpan
NP_523868.1	Lsp1gamma	Larval serum protein 1 gamma
NP_648280.1	Doc3	Dorsocross3
NP_648283.1	Doc1	Dorsocross1
NP_001285073.1	RhoU	RhoU
NP_723568.1	CG31715	uncharacterized protein
NP_729009.2	NT1	Neurotrophin 1
NP_001162684.1	Inx2	Innexin 2
NP_524824.1	ogre	optic ganglion reduced
NP_651725.1	sro	shroud
NP_651114.1	CG17121	uncharacterized protein
NP_729808.1	CG10638	uncharacterized protein
NP_523586.1	yellow-b	yellow-b
NP_001262366.1	grn	grain
NP_476685.1	pnr	pannier
NP_001163836.1	CG41378	uncharacterized protein
NP_649919.1	CG9427	uncharacterized protein
NP_650287.3	GILT1	Gamma-interferon-inducible lysosomal thiol reductase 1
NP_001033966.1	CG13516	uncharacterized protein
NP_001163857.2	CG42598	uncharacterized protein
NP_476592.1	amd	alpha methyl dopa-resistant
NP_608379.1	CG17068	uncharacterized protein
NP_611649.1	CG11275	uncharacterized protein
NP_476600.1	esg	escargot
NP_650035.1	CG14696	uncharacterized protein
NP_723717.2	JhI-21	Juvenile hormone Inducible-21
NP_001285590.1	drm	drumstick
NP_476882.1	sob	sister of odd and bowl
NP_722940.1	bowl	brother of odd with entrails limited
NP_730097.1	Diap1	Death-associated inhibitor of apoptosis 1
NP_001138076.1	CG7694	uncharacterized protein
NP_609588.1	CG6180	uncharacterized protein
NP_649644.1	CG17919	uncharacterized protein
NP_001286494.1	Cdk4	Cyclin-dependent kinase 4
NP_476797.1	Cdk1	Cyclin-dependent kinase 1
NP_001245778.1	obst-A	obstructor-A
NP_609339.1	obst-B	obstructor-B
NP_001260828.1	CG1888	uncharacterized protein
NP_523986.2	GNBP3	Gram-negative bacteria binding protein 3
NP_524142.2	GNBP1	Gram-negative bacteria binding protein 1
NP_524757.1	Tollo	tollo
NP_651349.1	Cad96Ca	Cadherin 96Ca
NP_001097249.1	TER94	Transitional endoplasmic reticulum 94
NP_001259618.1	AnxB11	Annexin B11
NP_001262797.1	AnxB9	Annexin B9
NP_647761.1	scramb2	scramblase 2
NP_611808.2	ItgaPS5	Integrin alphaPS5 subunit
NP_001096859.1	fz3	frizzled 3
NP_001261836.1	fz	frizzled
NP_001401042.1	fz2	frizzled 2
NP_001259868.1	robo2	roundabout 2
NP_609919.1	Nedd8	Nedd8 ubiquitin like modifier
NP_650680.1	CG7215	uncharacterized protein
NP_729185.1	SP1173	SP1173
NP_609557.1	crok	crooked
NP_572219.1	NAAT1	Nutrient Amino Acid Transporter 1
NP_725122.2	CG8850	uncharacterized protein
NP_001260760.1	esn	espinas
NP_611215.1	Tes	Testin
NP_724538.1	pk	prickle
NP_649757.1	CG2767	uncharacterized protein
NP_523877.1	Gr61a	Gustatory receptor 61a
NP_476595.1	eIF4A	eukaryotic translation initiation factor 4A
NP_649788.2	CG7483	uncharacterized protein
NP_609805.1	Nubp1	NUBP iron-sulfur cluster assembly factor 1
NP_610143.3	Nubpl	NUBP iron-sulfur cluster assembly factor, mitochondrial
NP_649243.1	Nubp2	NUBP iron-sulfur cluster assembly factor 2
NP_001285490.1	Pp4-19C	Protein phosphatase 19C
NP_001285204.1	Prx2	Peroxiredoxin 2
NP_523366.2	Cyp1	Cyclophilin 1
NP_610269.1	Dhx15	DEAH-box helicase 15
NP_001260318.1	Rsf1	Repressor splicing factor 1
NP_723226.1	x16	x16 splicing factor
NP_731510.1	Rbp1	RNA-binding protein 1
NP_650740.1	CG7702	uncharacterized protein
NP_001247324.1	CG31075	uncharacterized protein
NP_001287355.1	Sb	Stubble
NP_572247.2	AdamTS-B	ADAM metallopeptidase with thrombospondin type 1 motif B
NP_609086.1	Gas41	Gas41
NP_608924.1	Acsf2	Acyl-CoA synthetase family member 2
NP_523430.1	Septin1	Septin 1
NP_536776.2	modSP	modular serine protease
NP_001014494.1	CG33509	uncharacterized protein
NP_788413.4	Jheh2	Juvenile hormone epoxide hydrolase 2
NP_787990.1	tkv	thickveins
NP_477324.1	Dr	Drop
NP_996040.1	NijA	Ninjurin A
NP_650066.1	KP78a	KP78a
NP_001368991.1	opa	odd paired
NP_572415.1	Nek2	Nek2
NP_523924.1	Hexo1	Hexosaminidase 1
NP_647918.2	HDAC1	Histone deacetylase 1
NP_651978.2	HDAC3	Histone deacetylase 3
NP_001097743.1	CG4565	uncharacterized protein
NP_001287241.1	nom	numerous disordered muscles
NP_524630.1	pho	pleiohomeotic
NP_651733.1	neo	neyo
NP_001261778.1	mirr	mirror
NP_524045.2	ara	araucan
NP_524046.2	caup	caupolican
NP_650916.1	CG17271	uncharacterized protein
NP_649379.1	CG7133	uncharacterized protein
NP_727675.1	CG32641	uncharacterized protein
NP_477409.1	ApepP	Aminopeptidase P
NP_477497.1	ft	fat
NP_523446.2	ds	dachsous
NP_001287130.1	kni	knirps
NP_609354.1	CG5731	uncharacterized protein
NP_477380.1	Fpps	Farnesyl pyrophosphate synthase
NP_649650.2	CRAT	Carnitine O-Acetyl-Transferase
NP_610523.2	Marc	Mitochondrial amidoxime reducing component
NP_569968.2	PIG-K	Phosphatidylinositol glycan anchor biosynthesis class K
NP_649579.2	CG1236	uncharacterized protein
NP_001104459.2	Alg-2	Apoptosis-linked gene-2
NP_610592.1	Pef	Peflin
NP_788536.1	pip	pipe
NP_611979.1	pain	painless
NP_724130.4	ham	hamlet
NP_476749.1	aurA	aurora A
NP_477336.1	aurB	aurora B
NP_476776.1	RpL40	Ribosomal protein L40
NP_476778.1	RpS27A	Ribosomal protein S27A
NP_650017.1	Art1	Arginine methyltransferase 1
NP_650434.1	Art3	Arginine methyltransferase 3
NP_610256.1	Pgant3	Polypeptide N-Acetylgalactosaminyltransferase 3
NP_524527.3	Ser	Serrate
NP_001287114.1	Max	Max
NP_001247027.1	Skel	Skeletor
NP_726217.2	CG2852	uncharacterized protein
NP_523674.1	Cdc2rk	Cdc2-related kinase
NP_001097153.1	nub	nubbin
NP_001285877.1	pdm2	POU domain protein 2
NP_001303384.1	vvl	ventral veins lacking
NP_610687.1	Egm	Enigma
NP_001286941.1	ScsbetaG	Succinyl-coenzyme A synthetase beta subunit, GDP-forming
NP_001262413.1	alpha-Man-IIa	alpha-Mannosidase class II a
NP_524400.2	P5cr	Pyrroline 5-carboyxlate reductase
NP_477402.1	Rap2l	Ras-associated protein 2-like
NP_001260567.1	dnt	doughnut on 2
NP_648234.1	GstO3	Glutathione S transferase O3
NP_729388.1	GstO2	Glutathione S transferase O2
NP_647884.1	Ctl1	Choline transporter-like 1
NP_725056.2	inv	invected
NP_725059.1	en	engrailed
NP_001259995.1	Fign	Fidgetin
NP_477502.1	Galphai	G protein alpha subunit i
NP_609160.2	spz3	spatzle 3
NP_001259751.2	Stt3A	Catalytic subunit 3A of the oligosaccharyltransferase complex
NP_524494.1	Stt3B	Catalytic subunit 3B of the oligosaccharyltransferase complex
NP_610024.1	Taf13	TBP-associated factor 13
NP_650146.1	Spt3	Spt3
NP_001014636.1	Ada2a	transcriptional Adaptor 2a
NP_477383.1	slv	saliva
NP_523463.2	Prx6a	Peroxiredoxin 6a
NP_001261251.1	CG2211	uncharacterized protein
NP_611415.2	CG9416	uncharacterized protein
NP_727007.1	RhoGAP5A	Rho GTPase activating protein at 5A
NP_611087.1	CysRS	Cysteinyl-tRNA synthetase
NP_788461.1	slow	slowdown
NP_611070.1	CG8314	uncharacterized protein
NP_001163144.1	mEFTu1	mitochondrial translation elongation factor Tu 1
NP_610179.2	kune	kune-kune
NP_647971.3	sinu	sinuous
NP_001260274.1	rost	rolling stone
NP_476947.1	Cks30A	Cyclin-dependent kinase subunit 30A
NP_609741.3	ZnT35C	Zinc transporter 35C
NP_476939.1	Trf	TBP-related factor
NP_001262046.1	CG12519	uncharacterized protein
NP_730416.1	CG32212	uncharacterized protein
NP_001259820.1	Ent1	Equilibrative nucleoside transporter 1
NP_001015349.2	Haspin	haspin
NP_651893.1	betaGlu	beta glucuronidase
NP_726473.2	Mmp1	Matrix metalloproteinase 1
NP_996267.1	p53	p53
NP_611352.1	Cth	Cystathionine gamma-lyase
NP_524825.1	E5	E5
NP_731868.1	ems	empty spiracles
NP_652230.1	peg	pegasus
NP_476777.1	Axs	Abnormal X segregation
NP_001137943.2	sowah	sosondowah
NP_649620.2	Osi24	Osiris 24
NP_001097137.1	CG34159	uncharacterized protein
NP_523771.1	robl	roadblock
NP_524487.2	tld	tolloid
NP_524849.2	ImpE1	Ecdysone-inducible gene E1
NP_511130.2	dy	dusky
NP_523898.1	rasp	rasp
NP_001027084.1	SLIRP1	SRA stem-loop interacting RNA binding protein 1
NP_649808.1	SLIRP2	SRA stem-loop interacting RNA binding protein 2
NP_572881.1	Tim9a	Tim9a
NP_995856.2	Sema2a	Semaphorin 2a
NP_001284896.1	CG12730	uncharacterized protein
NP_001036660.1	CG1103	uncharacterized protein
NP_729014.1	CG32243	uncharacterized protein
NP_611293.3	Sema5c	Semaphorin 5c
NP_001097911.1	shams	shams
NP_649899.1	rump	rumpelstiltskin
NP_728384.1	Cbs	Cystathionine beta-synthase
NP_610936.2	ReepB	Receptor expression enhancing protein B
NP_572414.1	Acat1	Acetyl-CoA acetyltransferase 1
NP_608332.2	MKP-4	MAPK Phosphatase 4
NP_001286929.1	CG12012	uncharacterized protein
NP_996019.1	CG32373	uncharacterized protein
NP_523528.1	yip2	yippee interacting protein 2
NP_647979.1	TM9SF3	Transmembrane 9 superfamily protein member 3
NP_524712.1	CG10939	uncharacterized protein
NP_727583.1	pot	papillote
NP_001287047.1	eyg	eyegone
NP_524041.2	toe	twin of eyg
NP_524271.2	Prat	Phosphoribosylamidotransferase
NP_611850.1	CG2812	uncharacterized protein
NP_524396.1	Cbp20	cap binding protein 20
NP_001285146.1	fw	furrowed
NP_647950.1	CG10674	uncharacterized protein
NP_476759.1	Egfr	Epidermal growth factor receptor
NP_728590.1	sturkopf	sturkopf
NP_476888.1	TfIIB	Transcription factor IIB
NP_572519.2	CG44325	uncharacterized protein
NP_001260699.1	RNASEK	Ribonuclease kappa
NP_523723.1	vg	vestigial
NP_649972.1	CG12811	uncharacterized protein
NP_001246005.1	SC35	SR family splicing factor SC35
NP_001097740.1	Phyhd1	Phytanoyl-CoA dioxygenase domain containing 1
NP_001286849.1	pio	piopio
NP_610829.1	Sans	Scaffold protein containing ankyrin repeats and SAM domain
NP_650608.1	Det	Deterin
NP_524984.1	wds	will die slowly
NP_728546.1	Sf3b3	Splicing factor 3b subunit 3
NP_652014.1	Prosbeta5	Proteasome beta5 subunit
NP_001247140.1	ss	spineless
NP_572165.1	CHOp24	CHOp24
NP_728482.1	Mtch	Mitochondrial carrier homolog 1
NP_477418.1	Taf10b	TBP-associated factor 10b
NP_477463.1	Taf10	TBP-associated factor 10
NP_650590.1	Trm7-32	tRNA methyltransferase 7-32
NP_650947.1	Trm7-34	tRNA methyltransferase 7-34
NP_650767.1	snRNP-U1-C	small ribonucleoprotein particle U1 subunit C
NP_524463.2	eIF3d1	eukaryotic translation initiation factor 3 subunit d1
NP_001188779.1	Wdfy2	WD repeat and FYVE domain containing 2
NP_001287055.1	RpS4	Ribosomal protein S4
NP_611016.2	GPHR	Golgi pH Regulator
NP_610798.1	ClC-b	Chloride channel-b
NP_001034065.1	hh	hedgehog
NP_731983.1	Polr2G	RNA polymerase II subunit G
NP_001188780.1	SmB	Small ribonucleoprotein particle protein SmB
NP_477381.1	Bub3	Bub3
NP_524076.2	Prosbeta2	Proteasome beta2 subunit
NP_609038.1	Phf5a	PHD finger protein 5a
NP_726742.1	pck	pickel
NP_001033848.1	CG34015	uncharacterized protein
NP_523705.2	otk	off-track
NP_612571.1	otk2	off-track2
NP_649435.2	CG12581	uncharacterized protein
NP_524328.1	Prosalpha2	Proteasome alpha2 subunit
NP_001261690.1	klu	klumpfuss
NP_649782.1	nac	neuronally altered carbohydrate
NP_523444.1	Spp	Signal peptide peptidase
NP_730922.1	Prosbeta7	Proteasome beta7 subunit
NP_648500.1	crim	crimpled
NP_788728.1	CG33108	uncharacterized protein
NP_001284963.1	shf	shifted
NP_572535.1	CG12056	uncharacterized protein
NP_609063.1	Nse1	Non-SMC element 1
NP_648641.2	CG10222	uncharacterized protein
NP_523606.1	mRpS18B	mitochondrial ribosomal protein S18B
NP_001259823.1	ex	expanded
NP_651364.1	CG11858	uncharacterized protein
NP_001163291.1	CG13585	uncharacterized protein
NP_610019.2	vls	valois
NP_650643.2	CG7523	uncharacterized protein
NP_572764.1	CG1840	uncharacterized protein

## Sheet: Table S6
Table S6. KEGG enrichment analysis results of high-weight genes.
PathwayID	Pathway	level1	level2	List	Total	Pvalue	adjustPvalue	List_gene	URL
bmor04624	Toll and Imd signaling pathway	Organismal Systems	Immune system	18	51	9.7445531499325e-08	8.5752067719406e-06	Hayan(K20671);snk(K20671);MP1(K20673);PGRP-LD(K01446);PGRP-LB(K01446);PGRP-SA(K01446);PGRP-SC2(K01446);PGRP-LF(K01446);Dredd(K04398);Toll-7(K18809);Toll-6(K18809);Tollo(K18809);spz(K20694);Tl(K18809);modSP(K20674);hfw(K18809);Duox(K13411);bsk(K04440)	http://www.kegg.jp/kegg-bin/show_pathway?map04624/K20671%09%23FFFFFF,red/K20673%09%23FFFFFF,red/K01446%09%23FFFFFF,red/K04398%09%23FFFFFF,red/K18809%09%23FFFFFF,red/K20694%09%23FFFFFF,red/K20674%09%23FFFFFF,red/K13411%09%23FFFFFF,red/K04440%09%23FFFFFF,red
bmor04745	Phototransduction - fly	Organismal Systems	Sensory system	10	28	6.90814313604989e-05	0.00303958297986195	Act5C(K05692);TpnC73F(K02183);Trpgamma(K04967);trp(K04967);trpl(K13803);Pkc53E(K02677);Gbeta76C(K07972);Mctp(K02677);CaMKII(K04515);Itpr(K04958)	http://www.kegg.jp/kegg-bin/show_pathway?map04745/K05692%09%23FFFFFF,red/K02183%09%23FFFFFF,red/K04967%09%23FFFFFF,red/K13803%09%23FFFFFF,red/K02677%09%23FFFFFF,red/K07972%09%23FFFFFF,red/K04515%09%23FFFFFF,red/K04958%09%23FFFFFF,red
bmor04013	MAPK signaling pathway - fly	Environmental Information Processing	Signal transduction	20	101	0.000323550686150942	0.00949082012709431	fru(K09237);bab2(K09237);lolal(K02174);ttk(K09237);lola(K09237);Klf15(K12379);sina(K04506);bi(K10176);RhoL(K04392);Rac1(K04392);tor(K12378);mts(K04382);Src64B(K05704);Src42A(K08892);dpp(K04662);gro(K04497);Duox(K13411);Egfr(K04361);bsk(K04440);pygo(K06279)	http://www.kegg.jp/kegg-bin/show_pathway?map04013/K09237%09%23FFFFFF,red/K02174%09%23FFFFFF,red/K12379%09%23FFFFFF,red/K04506%09%23FFFFFF,red/K10176%09%23FFFFFF,red/K04392%09%23FFFFFF,red/K12378%09%23FFFFFF,red/K04382%09%23FFFFFF,red/K05704%09%23FFFFFF,red/K08892%09%23FFFFFF,red/K04662%09%23FFFFFF,red/K04497%09%23FFFFFF,red/K13411%09%23FFFFFF,red/K04361%09%23FFFFFF,red/K04440%09%23FFFFFF,red/K062…
bmor04310	Wnt signaling pathway	Environmental Information Processing	Signal transduction	18	90	0.000569468127353047	0.012528298801767	Wnt4(K01064);Wnt6(K00445);sina(K04506);RhoL(K04392);Rac1(K04392);fz2(K02375);esn(K04511);pk(K04511);Pka-C1(K04345);Pkc53E(K02677);Myc(K04377);dnt(K05128);gro(K04497);Mctp(K02677);CaMKII(K04515);Ror(K05122);bsk(K04440);shf(K01691)	http://www.kegg.jp/kegg-bin/show_pathway?map04310/K01064%09%23FFFFFF,red/K00445%09%23FFFFFF,red/K04506%09%23FFFFFF,red/K04392%09%23FFFFFF,red/K02375%09%23FFFFFF,red/K04511%09%23FFFFFF,red/K04345%09%23FFFFFF,red/K02677%09%23FFFFFF,red/K04377%09%23FFFFFF,red/K05128%09%23FFFFFF,red/K04497%09%23FFFFFF,red/K04515%09%23FFFFFF,red/K05122%09%23FFFFFF,red/K04440%09%23FFFFFF,red/K01691%09%23FFFFFF,red
bmor04215	Apoptosis - multiple species	Cellular Processes	Cell growth and death	6	18	0.00315769265579655	0.0555753907420192	Dcp-1(K04397);Dredd(K04398);Dronc(K20009);Diap1(K16061);Septin4(K16943);bsk(K04440)	http://www.kegg.jp/kegg-bin/show_pathway?map04215/K04397%09%23FFFFFF,red/K04398%09%23FFFFFF,red/K20009%09%23FFFFFF,red/K16061%09%23FFFFFF,red/K16943%09%23FFFFFF,red/K04440%09%23FFFFFF,red
bmor00512	Mucin type O-glycan biosynthesis	Metabolism	Glycan biosynthesis and metabolism	4	9	0.00503367888931027	0.0674853663207072	Pgant5(K00710);Pgant3(K00710);Pgant9(K00710);Pgant35A(K00710)	http://www.kegg.jp/kegg-bin/show_pathway?map00512/K00710%09%23FFFFFF,red
bmor04391	Hippo signaling pathway - fly	Environmental Information Processing	Signal transduction	12	61	0.00543745478553118	0.0674853663207072	Act5C(K05692);mts(K04382);ft(K16669);ds(K16507);inaD(K06095);Patj(K06095);Mad(K04676);rst(K14313);hth(K16672);Myc(K04377);bsk(K04440);crb(K16681)	http://www.kegg.jp/kegg-bin/show_pathway?map04391/K05692%09%23FFFFFF,red/K04382%09%23FFFFFF,red/K16669%09%23FFFFFF,red/K16507%09%23FFFFFF,red/K06095%09%23FFFFFF,red/K04676%09%23FFFFFF,red/K14313%09%23FFFFFF,red/K16672%09%23FFFFFF,red/K04377%09%23FFFFFF,red/K04440%09%23FFFFFF,red/K16681%09%23FFFFFF,red
bmor04213	Longevity regulating pathway - multiple species	Organismal Systems	Aging	10	47	0.00613503330188247	0.0674853663207072	l(2)efl(K09541);Ac76E(K08042);Ac78C(K08048);rut(K08041);Sod3(K04565);Pka-C1(K04345);HDAC1(K06067);InR(K04527);Cat(K03781);Atg5(K08339)	http://www.kegg.jp/kegg-bin/show_pathway?map04213/K09541%09%23FFFFFF,red/K08042%09%23FFFFFF,red/K08048%09%23FFFFFF,red/K08041%09%23FFFFFF,red/K04565%09%23FFFFFF,red/K04345%09%23FFFFFF,red/K06067%09%23FFFFFF,red/K04527%09%23FFFFFF,red/K03781%09%23FFFFFF,red/K08339%09%23FFFFFF,red
bmor04320	Dorso-ventral axis formation	Organismal Systems	Development and regeneration	8	35	0.00888771700613262	0.0869021218377412	br(K02174);chinmo(K02174);ab(K02174);lolal(K02174);AGO3(K02156);sqd(K03102);Egfr(K04361);brn(K02175)	http://www.kegg.jp/kegg-bin/show_pathway?map04320/K02174%09%23FFFFFF,red/K02156%09%23FFFFFF,red/K03102%09%23FFFFFF,red/K04361%09%23FFFFFF,red/K02175%09%23FFFFFF,red
bmor04214	Apoptosis - fly	Cellular Processes	Cell growth and death	9	43	0.0102481336996763	0.090183576557151	br(K02174);chinmo(K02174);ab(K02174);lolal(K02174);Dcp-1(K04397);Dredd(K04398);Dronc(K20009);Egfr(K04361);bsk(K04440)	http://www.kegg.jp/kegg-bin/show_pathway?map04214/K02174%09%23FFFFFF,red/K04397%09%23FFFFFF,red/K04398%09%23FFFFFF,red/K20009%09%23FFFFFF,red/K04361%09%23FFFFFF,red/K04440%09%23FFFFFF,red
bmor00350	Tyrosine metabolism	Metabolism	Amino acid metabolism	6	23	0.011837670091436	0.0947013607314881	y(K22203);yellow-f(K22203);yellow-f2(K22203);Ddc(K01593);PPO1(K00505);Got2(K14455)	http://www.kegg.jp/kegg-bin/show_pathway?map00350/K22203%09%23FFFFFF,red/K01593%09%23FFFFFF,red/K00505%09%23FFFFFF,red/K14455%09%23FFFFFF,red
bmor00982	Drug metabolism - cytochrome P450	Metabolism	Xenobiotics biodegradation and metabolism	4	15	0.0358925479024429	0.263212017951248	GstD1(K00799);GstD7(K00799);GstE14(K00799);GstS1(K04097)	http://www.kegg.jp/kegg-bin/show_pathway?map00982/K00799%09%23FFFFFF,red/K04097%09%23FFFFFF,red
bmor00400	Phenylalanine, tyrosine and tryptophan biosynthesis	Metabolism	Amino acid metabolism	2	4	0.04050607860905	0.268460120606197	Got2(K14455);Hn(K00500)	http://www.kegg.jp/kegg-bin/show_pathway?map00400/K14455%09%23FFFFFF,red/K00500%09%23FFFFFF,red
bmor04080	Neuroactive ligand-receptor interaction	Environmental Information Processing	Signaling molecules and interaction	11	72	0.0453488552363105	0.268460120606197	betaTry(K01312);PK1-R(K05052);CapaR(K05052);TkR86C(K04224);TkR99D(K04224);Grd(K05175);CCHa2-R(K04170);CCHa1-R(K04170);FMRFaR(K04284);Rdl(K05181);RYa-R(K04204)	http://www.kegg.jp/kegg-bin/show_pathway?map04080/K01312%09%23FFFFFF,red/K05052%09%23FFFFFF,red/K04224%09%23FFFFFF,red/K05175%09%23FFFFFF,red/K04170%09%23FFFFFF,red/K04284%09%23FFFFFF,red/K05181%09%23FFFFFF,red/K04204%09%23FFFFFF,red
bmor04137	Mitophagy - animal	Cellular Processes	Transport and catabolism	6	31	0.0479817490656438	0.268460120606197	Src64B(K05704);Usp8(K11839);RpL40(K02927);Pgam5(K15637);bsk(K04440);Atg5(K08339)	http://www.kegg.jp/kegg-bin/show_pathway?map04137/K05704%09%23FFFFFF,red/K11839%09%23FFFFFF,red/K02927%09%23FFFFFF,red/K15637%09%23FFFFFF,red/K04440%09%23FFFFFF,red/K08339%09%23FFFFFF,red
bmor00360	Phenylalanine metabolism	Metabolism	Amino acid metabolism	3	10	0.0498120016297728	0.268460120606197	Ddc(K01593);Got2(K14455);Hn(K00500)	http://www.kegg.jp/kegg-bin/show_pathway?map00360/K01593%09%23FFFFFF,red/K14455%09%23FFFFFF,red/K00500%09%23FFFFFF,red
bmor00980	Metabolism of xenobiotics by cytochrome P450	Metabolism	Xenobiotics biodegradation and metabolism	4	17	0.0545430164195138	0.268460120606197	GstD1(K00799);GstD7(K00799);GstE14(K00799);GstS1(K04097)	http://www.kegg.jp/kegg-bin/show_pathway?map00980/K00799%09%23FFFFFF,red/K04097%09%23FFFFFF,red
bmor00513	Various types of N-glycan biosynthesis	Metabolism	Glycan biosynthesis and metabolism	6	32	0.054912297396722	0.268460120606197	FucTC(K14464);fdl(K20730);alpha-Man-IIa(K01231);FucT6(K00717);Mgat2(K00736);FucTA(K00753)	http://www.kegg.jp/kegg-bin/show_pathway?map00513/K14464%09%23FFFFFF,red/K20730%09%23FFFFFF,red/K01231%09%23FFFFFF,red/K00717%09%23FFFFFF,red/K00736%09%23FFFFFF,red/K00753%09%23FFFFFF,red
bmor04341	Hedgehog signaling pathway - fly	Environmental Information Processing	Signal transduction	5	26	0.0703578509593642	0.30998391839183	rdx(K10523);Pka-C1(K04345);dpp(K04662);en(K09319);smo(K06226)	http://www.kegg.jp/kegg-bin/show_pathway?map04341/K10523%09%23FFFFFF,red/K04345%09%23FFFFFF,red/K04662%09%23FFFFFF,red/K09319%09%23FFFFFF,red/K06226%09%23FFFFFF,red
bmor00230	Purine metabolism	Metabolism	Nucleotide metabolism	13	96	0.0713040484586261	0.30998391839183	Gyc32E(K01769);Gyc76C(K01769);Ac76E(K08042);Ac78C(K08048);rut(K08041);Pde6(K13763);Pde11(K13298);Gyc88E(K01769);Gyc89Db(K01769);PyK(K00873);Prat(K00764);sturkopf(K00106);Ak3(K00944)	http://www.kegg.jp/kegg-bin/show_pathway?map00230/K01769%09%23FFFFFF,red/K08042%09%23FFFFFF,red/K08048%09%23FFFFFF,red/K08041%09%23FFFFFF,red/K13763%09%23FFFFFF,red/K13298%09%23FFFFFF,red/K00873%09%23FFFFFF,red/K00764%09%23FFFFFF,red/K00106%09%23FFFFFF,red/K00944%09%23FFFFFF,red
bmor00220	Arginine biosynthesis	Metabolism	Amino acid metabolism	4	19	0.0774959795979575	0.30998391839183	br(K02174);lolal(K02174);Got2(K14455);Gdh(K00261)	http://www.kegg.jp/kegg-bin/show_pathway?map00220/K02174%09%23FFFFFF,red/K14455%09%23FFFFFF,red/K00261%09%23FFFFFF,red
bmor00981	Insect hormone biosynthesis	Metabolism	Metabolism of terpenoids and polyketides	4	19	0.0774959795979575	0.30998391839183	Cyp305a1(K14937);Cyp18a1(K14985);Cyp304a1(K14937);dib(K10721)	http://www.kegg.jp/kegg-bin/show_pathway?map00981/K14937%09%23FFFFFF,red/K14985%09%23FFFFFF,red/K10721%09%23FFFFFF,red
bmor00532	Glycosaminoglycan biosynthesis - chondroitin sulfate / dermatan sulfate	Metabolism	Glycan biosynthesis and metabolism	2	6	0.0901017471185569	0.344737119410131	pip(K03193);oxt(K00771)	http://www.kegg.jp/kegg-bin/show_pathway?map00532/K03193%09%23FFFFFF,red/K00771%09%23FFFFFF,red
bmor04145	Phagosome	Cellular Processes	Transport and catabolism	11	83	0.104084539648461	0.381643312044357	Act5C(K05692);alphaTub84B(K07374);betaTub60D(K07375);crq(K13885);pes(K13885);RhoL(K04392);Rac1(K04392);CadN(K10414);mys(K05719);Itgbn(K05719);Snmp2(K12384)	http://www.kegg.jp/kegg-bin/show_pathway?map04145/K05692%09%23FFFFFF,red/K07374%09%23FFFFFF,red/K07375%09%23FFFFFF,red/K13885%09%23FFFFFF,red/K04392%09%23FFFFFF,red/K10414%09%23FFFFFF,red/K05719%09%23FFFFFF,red/K12384%09%23FFFFFF,red
bmor00480	Glutathione metabolism	Metabolism	Metabolism of other amino acids	6	38	0.108526609123557	0.382013664114921	GstD1(K00799);GstD7(K00799);GstE14(K00799);GstS1(K04097);Odc1(K01581);se(K00310)	http://www.kegg.jp/kegg-bin/show_pathway?map00480/K00799%09%23FFFFFF,red/K04097%09%23FFFFFF,red/K01581%09%23FFFFFF,red/K00310%09%23FFFFFF,red
bmor00100	Steroid biosynthesis	Metabolism	Lipid metabolism	3	14	0.116842496640819	0.395466911707387	Lip3(K01052);Lip1(K01052);NT1(K01052)	http://www.kegg.jp/kegg-bin/show_pathway?map00100/K01052%09%23FFFFFF,red
bmor04392	Hippo signaling pathway - multiple species	Environmental Information Processing	Signal transduction	3	15	0.137079983825413	0.446779206542086	ft(K16669);ds(K16507);Pak3(K04409)	http://www.kegg.jp/kegg-bin/show_pathway?map04392/K16669%09%23FFFFFF,red/K16507%09%23FFFFFF,red/K04409%09%23FFFFFF,red
bmor00500	Starch and sucrose metabolism	Metabolism	Carbohydrate metabolism	4	24	0.151749845421182	0.468702498677523	Mal-B2(K01187);Mal-A1(K01187);Mal-B1(K01187);tsg(K01810)	http://www.kegg.jp/kegg-bin/show_pathway?map00500/K01187%09%23FFFFFF,red/K01810%09%23FFFFFF,red
bmor00770	Pantothenate and CoA biosynthesis	Metabolism	Metabolism of cofactors and vitamins	3	16	0.158404939655016	0.468702498677523	CG32751(K08069);vanin-like(K08069);CG32750(K08069)	http://www.kegg.jp/kegg-bin/show_pathway?map00770/K08069%09%23FFFFFF,red
bmor00471	D-Glutamine and D-glutamate metabolism	Metabolism	Metabolism of other amino acids	1	2	0.167082953435268	0.468702498677523	Gdh(K00261)	http://www.kegg.jp/kegg-bin/show_pathway?map00471/K00261%09%23FFFFFF,red
bmor00533	Glycosaminoglycan biosynthesis - keratan sulfate	Metabolism	Glycan biosynthesis and metabolism	1	2	0.167082953435268	0.468702498677523	FucT6(K00717)	http://www.kegg.jp/kegg-bin/show_pathway?map00533/K00717%09%23FFFFFF,red
bmor00330	Arginine and proline metabolism	Metabolism	Amino acid metabolism	5	34	0.170437272246372	0.468702498677523	Odc1(K01581);Got2(K14455);Smox(K12259);slgA(K00318);Oat(K00819)	http://www.kegg.jp/kegg-bin/show_pathway?map00330/K01581%09%23FFFFFF,red/K14455%09%23FFFFFF,red/K12259%09%23FFFFFF,red/K00318%09%23FFFFFF,red/K00819%09%23FFFFFF,red
bmor00010	Glycolysis / Gluconeogenesis	Metabolism	Carbohydrate metabolism	5	36	0.201337536461907	0.536900097231751	Mipp1(K03103);PyK(K00873);Ldh(K00016);AcCoAS(K01895);tsg(K01810)	http://www.kegg.jp/kegg-bin/show_pathway?map00010/K03103%09%23FFFFFF,red/K00873%09%23FFFFFF,red/K00016%09%23FFFFFF,red/K01895%09%23FFFFFF,red/K01810%09%23FFFFFF,red
bmor00514	Other types of O-glycan biosynthesis	Metabolism	Glycan biosynthesis and metabolism	4	30	0.26381886807644	0.654982646356393	Pgant5(K00710);Pgant3(K00710);Pgant9(K00710);Pgant35A(K00710)	http://www.kegg.jp/kegg-bin/show_pathway?map00514/K00710%09%23FFFFFF,red
bmor04068	FoxO signaling pathway	Environmental Information Processing	Signal transduction	7	60	0.26684821761074	0.654982646356393	slp2(K09385);Cdk2(K02206);InR(K04527);CycB3(K21771);Cat(K03781);Egfr(K04361);bsk(K04440)	http://www.kegg.jp/kegg-bin/show_pathway?map04068/K09385%09%23FFFFFF,red/K02206%09%23FFFFFF,red/K04527%09%23FFFFFF,red/K21771%09%23FFFFFF,red/K03781%09%23FFFFFF,red/K04361%09%23FFFFFF,red/K04440%09%23FFFFFF,red
bmor04350	TGF-beta signaling pathway	Environmental Information Processing	Signal transduction	5	40	0.267947446236706	0.654982646356393	mts(K04382);Actbeta(K22687);Mad(K04676);dpp(K04662);Myc(K04377)	http://www.kegg.jp/kegg-bin/show_pathway?map04350/K04382%09%23FFFFFF,red/K22687%09%23FFFFFF,red/K04676%09%23FFFFFF,red/K04662%09%23FFFFFF,red/K04377%09%23FFFFFF,red
bmor00052	Galactose metabolism	Metabolism	Carbohydrate metabolism	4	31	0.283931913206488	0.675297523301916	Mal-B2(K01187);Mal-A1(K01187);Mal-B1(K01187);Gale(K01784)	http://www.kegg.jp/kegg-bin/show_pathway?map00052/K01187%09%23FFFFFF,red/K01784%09%23FFFFFF,red
bmor03022	Basal transcription factors	Genetic Information Processing	Transcription	4	33	0.324751008686367	0.752054967484219	Trf(K03120);Tbp(K03120);TfIIB(K03124);Taf10(K03134)	http://www.kegg.jp/kegg-bin/show_pathway?map03022/K03120%09%23FFFFFF,red/K03124%09%23FFFFFF,red/K03134%09%23FFFFFF,red
bmor04512	ECM-receptor interaction	Environmental Information Processing	Signaling molecules and interaction	6	57	0.379766745070941	0.85690957862161	if(K06583);scb(K06483);mys(K05719);Itgbn(K05719);Ten-m(K06252);Col4a1(K06237)	http://www.kegg.jp/kegg-bin/show_pathway?map04512/K06583%09%23FFFFFF,red/K06483%09%23FFFFFF,red/K05719%09%23FFFFFF,red/K06252%09%23FFFFFF,red/K06237%09%23FFFFFF,red
bmor00250	Alanine, aspartate and glutamate metabolism	Metabolism	Amino acid metabolism	3	26	0.399660494743578	0.879253088435871	Got2(K14455);Gdh(K00261);Prat(K00764)	http://www.kegg.jp/kegg-bin/show_pathway?map00250/K14455%09%23FFFFFF,red/K00261%09%23FFFFFF,red/K00764%09%23FFFFFF,red
bmor02010	ABC transporters	Environmental Information Processing	Membrane transport	3	27	0.423930275835347	0.909899128622209	l(2)03659(K05673);Abca3(K05643);Mdr49(K05658)	http://www.kegg.jp/kegg-bin/show_pathway?map02010/K05673%09%23FFFFFF,red/K05643%09%23FFFFFF,red/K05658%09%23FFFFFF,red
bmor00983	Drug metabolism - other enzymes	Metabolism	Xenobiotics biodegradation and metabolism	5	52	0.481274652880488	0.910535330042279	Est-6(K01044);GstD1(K00799);GstD7(K00799);GstE14(K00799);sturkopf(K00106)	http://www.kegg.jp/kegg-bin/show_pathway?map00983/K01044%09%23FFFFFF,red/K00799%09%23FFFFFF,red/K00106%09%23FFFFFF,red
bmor00380	Tryptophan metabolism	Metabolism	Amino acid metabolism	3	30	0.494443152354177	0.910535330042279	Ddc(K01593);CG1544(K15791);Cat(K03781)	http://www.kegg.jp/kegg-bin/show_pathway?map00380/K01593%09%23FFFFFF,red/K15791%09%23FFFFFF,red/K03781%09%23FFFFFF,red
bmor00620	Pyruvate metabolism	Metabolism	Carbohydrate metabolism	3	31	0.516997927977144	0.910535330042279	PyK(K00873);Ldh(K00016);AcCoAS(K01895)	http://www.kegg.jp/kegg-bin/show_pathway?map00620/K00873%09%23FFFFFF,red/K00016%09%23FFFFFF,red/K01895%09%23FFFFFF,red
bmor00590	Arachidonic acid metabolism	Metabolism	Lipid metabolism	2	20	0.532285644737353	0.910535330042279	Cyp303a1(K07418);GstS1(K04097)	http://www.kegg.jp/kegg-bin/show_pathway?map00590/K07418%09%23FFFFFF,red/K04097%09%23FFFFFF,red
bmor03008	Ribosome biogenesis in eukaryotes	Genetic Information Processing	Translation	6	67	0.538202012826395	0.910535330042279	to(K07936);dyw(K07936);sbr(K14284);RIOK1(K07178);CG32795(K14574);jagn(K13288)	http://www.kegg.jp/kegg-bin/show_pathway?map03008/K07936%09%23FFFFFF,red/K14284%09%23FFFFFF,red/K07178%09%23FFFFFF,red/K14574%09%23FFFFFF,red/K13288%09%23FFFFFF,red
bmor03015	mRNA surveillance pathway	Genetic Information Processing	Translation	6	68	0.553214348471231	0.910535330042279	CG7483(K13025);mts(K04382);Upf1(K14326);sbr(K14284);Cpsf6(K14398);Cpsf160(K14401)	http://www.kegg.jp/kegg-bin/show_pathway?map03015/K13025%09%23FFFFFF,red/K04382%09%23FFFFFF,red/K14326%09%23FFFFFF,red/K14284%09%23FFFFFF,red/K14398%09%23FFFFFF,red/K14401%09%23FFFFFF,red
bmor00340	Histidine metabolism	Metabolism	Amino acid metabolism	1	9	0.561206500797956	0.910535330042279	Hdc(K01590)	http://www.kegg.jp/kegg-bin/show_pathway?map00340/K01590%09%23FFFFFF,red
bmor00030	Pentose phosphate pathway	Metabolism	Carbohydrate metabolism	2	22	0.585115912315723	0.910535330042279	Gld(K00108);tsg(K01810)	http://www.kegg.jp/kegg-bin/show_pathway?map00030/K00108%09%23FFFFFF,red/K01810%09%23FFFFFF,red
bmor00640	Propanoate metabolism	Metabolism	Carbohydrate metabolism	2	22	0.585115912315723	0.910535330042279	Ldh(K00016);AcCoAS(K01895)	http://www.kegg.jp/kegg-bin/show_pathway?map00640/K00016%09%23FFFFFF,red/K01895%09%23FFFFFF,red
bmor04146	Peroxisome	Cellular Processes	Transport and catabolism	7	83	0.597488502163324	0.910535330042279	br(K02174);CG5065(K13356);wat(K13356);Sod3(K04565);CRAT(K00624);Cat(K03781);sturkopf(K00106)	http://www.kegg.jp/kegg-bin/show_pathway?map04146/K02174%09%23FFFFFF,red/K13356%09%23FFFFFF,red/K04565%09%23FFFFFF,red/K00624%09%23FFFFFF,red/K03781%09%23FFFFFF,red/K00106%09%23FFFFFF,red
bmor00520	Amino sugar and nucleotide sugar metabolism	Metabolism	Carbohydrate metabolism	4	47	0.59806057007108	0.910535330042279	Cht2(K01183);Gale(K01784);tsg(K01810);obst-E(K01183)	http://www.kegg.jp/kegg-bin/show_pathway?map00520/K01183%09%23FFFFFF,red/K01784%09%23FFFFFF,red/K01810%09%23FFFFFF,red
bmor00232	Caffeine metabolism	Metabolism	Biosynthesis of other secondary metabolites	1	10	0.599649736867676	0.910535330042279	sturkopf(K00106)	http://www.kegg.jp/kegg-bin/show_pathway?map00232/K00106%09%23FFFFFF,red
bmor00510	N-Glycan biosynthesis	Metabolism	Glycan biosynthesis and metabolism	3	36	0.62097168400324	0.910535330042279	alpha-Man-IIa(K01231);FucT6(K00717);Mgat2(K00736)	http://www.kegg.jp/kegg-bin/show_pathway?map00510/K01231%09%23FFFFFF,red/K00717%09%23FFFFFF,red/K00736%09%23FFFFFF,red
bmor00062	Fatty acid elongation	Metabolism	Lipid metabolism	2	24	0.633421394171727	0.910535330042279	Elovl7(K10249);Baldspot(K10203)	http://www.kegg.jp/kegg-bin/show_pathway?map00062/K10249%09%23FFFFFF,red/K10203%09%23FFFFFF,red
bmor01040	Biosynthesis of unsaturated fatty acids	Metabolism	Lipid metabolism	2	24	0.633421394171727	0.910535330042279	Elovl7(K10249);Baldspot(K10203)	http://www.kegg.jp/kegg-bin/show_pathway?map01040/K10249%09%23FFFFFF,red/K10203%09%23FFFFFF,red
bmor00270	Cysteine and methionine metabolism	Metabolism	Amino acid metabolism	3	38	0.658066417459974	0.910535330042279	Got2(K14455);Ldh(K00016);Cbs(K01697)	http://www.kegg.jp/kegg-bin/show_pathway?map00270/K14455%09%23FFFFFF,red/K00016%09%23FFFFFF,red/K01697%09%23FFFFFF,red
bmor04070	Phosphatidylinositol signaling system	Environmental Information Processing	Signal transduction	6	76	0.664256817244916	0.910535330042279	TpnC73F(K02183);Pkc53E(K02677);Mctp(K02677);Cds(K00981);Itpr(K04958);Pis(K00999)	http://www.kegg.jp/kegg-bin/show_pathway?map04070/K02183%09%23FFFFFF,red/K02677%09%23FFFFFF,red/K00981%09%23FFFFFF,red/K04958%09%23FFFFFF,red/K00999%09%23FFFFFF,red
bmor00310	Lysine degradation	Metabolism	Amino acid metabolism	5	64	0.670015973190385	0.910535330042279	SmydA-8(K11426);flz(K09188);Sb(K09188);CG1544(K15791);Plod(K13647)	http://www.kegg.jp/kegg-bin/show_pathway?map00310/K11426%09%23FFFFFF,red/K09188%09%23FFFFFF,red/K15791%09%23FFFFFF,red/K13647%09%23FFFFFF,red
bmor00260	Glycine, serine and threonine metabolism	Metabolism	Amino acid metabolism	2	26	0.677234172190788	0.910535330042279	Gld(K00108);Cbs(K01697)	http://www.kegg.jp/kegg-bin/show_pathway?map00260/K00108%09%23FFFFFF,red/K01697%09%23FFFFFF,red
bmor04120	Ubiquitin mediated proteolysis	Genetic Information Processing	Folding, sorting and degradation	8	102	0.679812455170726	0.910535330042279	sina(K04506);Diap1(K16061);RpL40(K02927);Sfxn2(K03351);CG4502(K10582);Ube3a(K10587);Ubc4(K04649);Herc4(K10615)	http://www.kegg.jp/kegg-bin/show_pathway?map04120/K04506%09%23FFFFFF,red/K16061%09%23FFFFFF,red/K02927%09%23FFFFFF,red/K03351%09%23FFFFFF,red/K10582%09%23FFFFFF,red/K10587%09%23FFFFFF,red/K04649%09%23FFFFFF,red/K10615%09%23FFFFFF,red
bmor00564	Glycerophospholipid metabolism	Metabolism	Lipid metabolism	5	65	0.683553225636087	0.910535330042279	Ace(K01049);ChAT(K00623);Gpdh1(K00006);Cds(K00981);Pis(K00999)	http://www.kegg.jp/kegg-bin/show_pathway?map00564/K01049%09%23FFFFFF,red/K00623%09%23FFFFFF,red/K00006%09%23FFFFFF,red/K00981%09%23FFFFFF,red/K00999%09%23FFFFFF,red
bmor03013	RNA transport	Genetic Information Processing	Translation	10	127	0.684632625547918	0.910535330042279	to(K07936);dyw(K07936);eIF4A(K03257);CG7483(K13025);rst(K14313);Upf1(K14326);sbr(K14284);Tgs1(K14292);RNaseZ(K00784);Nup50(K14295)	http://www.kegg.jp/kegg-bin/show_pathway?map03013/K07936%09%23FFFFFF,red/K03257%09%23FFFFFF,red/K13025%09%23FFFFFF,red/K14313%09%23FFFFFF,red/K14326%09%23FFFFFF,red/K14284%09%23FFFFFF,red/K14292%09%23FFFFFF,red/K00784%09%23FFFFFF,red/K14295%09%23FFFFFF,red
bmor00910	Nitrogen metabolism	Metabolism	Energy metabolism	1	13	0.69598555785184	0.910535330042279	Gdh(K00261)	http://www.kegg.jp/kegg-bin/show_pathway?map00910/K00261%09%23FFFFFF,red
bmor00630	Glyoxylate and dicarboxylate metabolism	Metabolism	Carbohydrate metabolism	2	27	0.697498483899223	0.910535330042279	Cat(K03781);AcCoAS(K01895)	http://www.kegg.jp/kegg-bin/show_pathway?map00630/K03781%09%23FFFFFF,red/K01895%09%23FFFFFF,red
bmor00790	Folate biosynthesis	Metabolism	Metabolism of cofactors and vitamins	2	28	0.716701592380079	0.910535330042279	se(K00310);Hn(K00500)	http://www.kegg.jp/kegg-bin/show_pathway?map00790/K00310%09%23FFFFFF,red/K00500%09%23FFFFFF,red
bmor03040	Spliceosome	Genetic Information Processing	Transcription	9	118	0.716744387994088	0.910535330042279	Rm62(K12823);CG7483(K13025);Dhx15(K12820);Rsf1(K12892);Rbp1(K12892);B52(K12893);Sf3b3(K12830);SmB(K11086);Phf5a(K12834)	http://www.kegg.jp/kegg-bin/show_pathway?map03040/K12823%09%23FFFFFF,red/K13025%09%23FFFFFF,red/K12820%09%23FFFFFF,red/K12892%09%23FFFFFF,red/K12893%09%23FFFFFF,red/K12830%09%23FFFFFF,red/K11086%09%23FFFFFF,red/K12834%09%23FFFFFF,red
bmor00511	Other glycan degradation	Metabolism	Glycan biosynthesis and metabolism	1	14	0.722657147019054	0.910535330042279	fdl(K20730)	http://www.kegg.jp/kegg-bin/show_pathway?map00511/K20730%09%23FFFFFF,red
bmor04150	mTOR signaling pathway	Environmental Information Processing	Signal transduction	7	95	0.737701054089171	0.910535330042279	Wnt4(K01064);Wnt6(K00445);fz2(K02375);InR(K04527);Pkc53E(K02677);chrb(K08270);Mctp(K02677)	http://www.kegg.jp/kegg-bin/show_pathway?map04150/K01064%09%23FFFFFF,red/K00445%09%23FFFFFF,red/K02375%09%23FFFFFF,red/K04527%09%23FFFFFF,red/K02677%09%23FFFFFF,red/K08270%09%23FFFFFF,red
bmor00534	Glycosaminoglycan biosynthesis - heparan sulfate / heparin	Metabolism	Glycan biosynthesis and metabolism	1	15	0.746997143715359	0.910535330042279	oxt(K00771)	http://www.kegg.jp/kegg-bin/show_pathway?map00534/K00771%09%23FFFFFF,red
bmor03020	RNA polymerase	Genetic Information Processing	Transcription	2	30	0.752047105433808	0.910535330042279	Edg84A(K03006);Ccp84Ab(K03006)	http://www.kegg.jp/kegg-bin/show_pathway?map03020/K03006%09%23FFFFFF,red
bmor04136	Autophagy - other	Cellular Processes	Transport and catabolism	2	31	0.768257393534268	0.910535330042279	mts(K04382);Atg5(K08339)	http://www.kegg.jp/kegg-bin/show_pathway?map04136/K04382%09%23FFFFFF,red/K08339%09%23FFFFFF,red
bmor00130	Ubiquinone and other terpenoid-quinone biosynthesis	Metabolism	Metabolism of cofactors and vitamins	1	16	0.769208642758181	0.910535330042279	Adf1(K06126)	http://www.kegg.jp/kegg-bin/show_pathway?map00130/K06126%09%23FFFFFF,red
bmor04130	SNARE interactions in vesicular transport	Genetic Information Processing	Folding, sorting and degradation	1	16	0.769208642758181	0.910535330042279	Syb(K13504)	http://www.kegg.jp/kegg-bin/show_pathway?map04130/K13504%09%23FFFFFF,red
bmor04142	Lysosome	Cellular Processes	Transport and catabolism	7	99	0.776024429013306	0.910535330042279	Picot(K12301);Lip3(K01052);Lip1(K01052);NT1(K01052);Snmp2(K12384);Npc1b(K12385);Chc(K04646)	http://www.kegg.jp/kegg-bin/show_pathway?map04142/K12301%09%23FFFFFF,red/K01052%09%23FFFFFF,red/K12384%09%23FFFFFF,red/K12385%09%23FFFFFF,red/K04646%09%23FFFFFF,red
bmor04140	Autophagy - animal	Cellular Processes	Transport and catabolism	7	101	0.793580656778421	0.918817702925286	mts(K04382);Pka-C1(K04345);Pkcdelta(K06068);chrb(K08270);bsk(K04440);Itpr(K04958);Atg5(K08339)	http://www.kegg.jp/kegg-bin/show_pathway?map04140/K04382%09%23FFFFFF,red/K04345%09%23FFFFFF,red/K06068%09%23FFFFFF,red/K08270%09%23FFFFFF,red/K04440%09%23FFFFFF,red/K04958%09%23FFFFFF,red/K08339%09%23FFFFFF,red
bmor04330	Notch signaling pathway	Environmental Information Processing	Signal transduction	2	35	0.824208199753457	0.918817702925286	HDAC1(K06067);gro(K04497)	http://www.kegg.jp/kegg-bin/show_pathway?map04330/K06067%09%23FFFFFF,red/K04497%09%23FFFFFF,red
bmor00053	Ascorbate and aldarate metabolism	Metabolism	Carbohydrate metabolism	1	19	0.824847710580655	0.918817702925286	Miox(K00469)	http://www.kegg.jp/kegg-bin/show_pathway?map00053/K00469%09%23FFFFFF,red
bmor00563	Glycosylphosphatidylinositol (GPI)-anchor biosynthesis	Metabolism	Glycan biosynthesis and metabolism	1	19	0.824847710580655	0.918817702925286	PIG-K(K05290)	http://www.kegg.jp/kegg-bin/show_pathway?map00563/K05290%09%23FFFFFF,red
bmor00900	Terpenoid backbone biosynthesis	Metabolism	Metabolism of terpenoids and polyketides	1	24	0.889476300289156	0.97136044559517	Pdss2(K12505)	http://www.kegg.jp/kegg-bin/show_pathway?map00900/K12505%09%23FFFFFF,red
bmor00562	Inositol phosphate metabolism	Metabolism	Carbohydrate metabolism	3	59	0.900759585084019	0.97136044559517	Mipp1(K03103);Miox(K00469);Pis(K00999)	http://www.kegg.jp/kegg-bin/show_pathway?map00562/K03103%09%23FFFFFF,red/K00469%09%23FFFFFF,red/K00999%09%23FFFFFF,red
bmor00410	beta-Alanine metabolism	Metabolism	Metabolism of other amino acids	1	26	0.908088389888845	0.97136044559517	Smox(K12259)	http://www.kegg.jp/kegg-bin/show_pathway?map00410/K12259%09%23FFFFFF,red
bmor04144	Endocytosis	Cellular Processes	Transport and catabolism	8	135	0.916169511186353	0.97136044559517	Cdc42(K04393);Arf6(K07941);Src64B(K05704);Usp8(K11839);Egfr(K04361);CenG1A(K12491);Chc(K04646);Asap(K12488)	http://www.kegg.jp/kegg-bin/show_pathway?map04144/K04393%09%23FFFFFF,red/K07941%09%23FFFFFF,red/K05704%09%23FFFFFF,red/K11839%09%23FFFFFF,red/K04361%09%23FFFFFF,red/K12491%09%23FFFFFF,red/K04646%09%23FFFFFF,red/K12488%09%23FFFFFF,red
bmor00020	Citrate cycle (TCA cycle)	Metabolism	Carbohydrate metabolism	1	39	0.972368418653032	0.996028576704563	SdhB(K00235)	http://www.kegg.jp/kegg-bin/show_pathway?map00020/K00235%09%23FFFFFF,red
bmor03050	Proteasome	Genetic Information Processing	Folding, sorting and degradation	1	43	0.980931934702381	0.996028576704563	Prosalpha2(K02726)	http://www.kegg.jp/kegg-bin/show_pathway?map03050/K02726%09%23FFFFFF,red
bmor00190	Oxidative phosphorylation	Metabolism	Energy metabolism	3	86	0.984607052522262	0.996028576704563	drpr(K02258);SdhB(K00235);ATPsynO(K02137)	http://www.kegg.jp/kegg-bin/show_pathway?map00190/K02258%09%23FFFFFF,red/K00235%09%23FFFFFF,red/K02137%09%23FFFFFF,red
bmor04141	Protein processing in endoplasmic reticulum	Genetic Information Processing	Folding, sorting and degradation	5	122	0.986043379170064	0.996028576704563	l(2)efl(K09541);TER94(K13525);DnaJ-1(K09507);bsk(K04440);Npl4(K14015)	http://www.kegg.jp/kegg-bin/show_pathway?map04141/K09541%09%23FFFFFF,red/K13525%09%23FFFFFF,red/K09507%09%23FFFFFF,red/K04440%09%23FFFFFF,red/K14015%09%23FFFFFF,red
bmor03010	Ribosome	Genetic Information Processing	Translation	4	123	0.996028576704563	0.996028576704563	pyx(K02996);RpL40(K02927);OtopLc(K02881);RpS4(K02987)	http://www.kegg.jp/kegg-bin/show_pathway?map03010/K02996%09%23FFFFFF,red/K02927%09%23FFFFFF,red/K02881%09%23FFFFFF,red/K02987%09%23FFFFFF,red

## Sheet: Table S7
Table S7. TPM values of different tissue sites in D. melanogaster.
gene_id	SRR070390	SRR070394	SRR070398	SRR070422	SRR070423	SRR070424	SRR070431	SRR070432	SRR070433	SRR100276	SRR100277	SRR100283	SRR12851045	SRR12851046	SRR12851047	SRR15718890	SRR15718891	SRR15718892	SRR34068710	SRR34068711	SRR34068712	SRR5604861	SRR5604862	SRR5604863
CG14667	3.0047	5.14448	6.93271	53.7558	26.4151	23.4486	42.7778	19.459	21.3373	23.2375	36.7435	42.328	16.6108	4.34631	6.41759	24.5467	32.0109	13.9972	11.1752	9.55633	16.544	16.804	18.2914	16.8541
CG6813	0	0	0	0	0.850625	5.40727	4.097322999999999	4.39345	4.95248	1.14115	2.2905290000000003	4.4826	3.2500600000000004	1.74731	0.964586	7.87298	7.08214	2.5594870000000003	3.63471	3.5091270000000003	5.1211	10.2515	11.4189	10.0648
CG10669	0.945629	1.18826	2.09235	1.48717	1.88649	9.22726	16.8449	9.96832	11.1037	1.78924	15.3859	14.6108	5.50754	1.29413	1.87905	14.2999	12.1713	11.9474	1.99529	2.02787	1.67666	2.07636	3.11057	3.66359
mld	2.73809	3.43785	0.998344	0.913007	4.84607	18.5283	103.189	27.0918	26.4365	5.0008	100.126	74.3527	28.3034	6.390262999999999	7.7229	41.1729	26.1935	25.6995	6.28481	6.31123	8.236863999999999	6.93234	10.1693	10.2369
CG1529	2.61019	4.97986	3.99949	1.01009	2.03166	8.32251	57.980779000000005	8.63612	7.67308	1.89635	55.5329	67.3472	18.2346	6.969595999999999	7.185500000000001	1.65771	0.775461	0.710892	3.5963330000000004	2.72672	4.28368	8.94884	11.9316	10.9583
CG17803	0	0	0	0	0.233675	4.6861	2.39512	2.99667	4.45141	0	1.59599	4.33644	1.3457	1.08313	0.815757	26.3229	16.4316	14.7727	0.479141	0.38078	0.835929	1.64946	1.86526	1.37683
zf30C	5.69399	8.7121	8.01827	8.25641	14.2751	30.0432	117.803	36.018	34.9624	16.4142	124.324	103.013	50.3593	11.3778	14.9099	102.372	64.0765	73.4307	6.8303	7.18324	8.67989	74.9541	93.3187	89.3367
Meics	2.11804	3.1900150000000003	1.44497	0.303082	4.14365	10.7197	37.019	8.3471	8.86298	4.95116	35.6206	39.2733	18.1813	4.26086	5.00494	17.8589	24.2901	12.3843	3.24529	3.20504	4.91269	12.5549	15.9769	13.3568
CkIIalpha-i1	0	2.04666	2.38188	2.20197	8.25222	4.10326	11.1583	3.0537	3.19425	8.80297	9.10582	7.74586	4.77231	0.995477	1.23976	5.34083	10.188	3.81911	1.93563	1.62297	4.49797	6.66072	6.26816	6.58744
hkb	0	0	0	0	0.527205	0.356381	0	0.842999	0.835756	0.714059	0	0	0.551596	0	0.0327	6.5731	0.057726	2.27168	0	0	0.08332	0	0	0
CG3847	9.78837	19.4304	7.46581	6.24851	7.63058	44.7677	117.84	34.0663	35.8136	7.81932	113.707	133.138	68.5481	18.7348	19.7452	37.9343	40.3208	27.0673	13.1719	12.9682	15.368	45.9734	55.2761	57.6427
CG2889	3.33886	3.90637	3.93102	15.6311	11.6246	18.4011	21.4998	25.8621	24.3178	12.3492	21.0456	14.2803	8.31247	3.39138	4.08585	113.954	78.8763	117.187	6.82022	5.04769	8.91935	18.1631	21.6931	20.4914
CG11696	3.91906	4.8502	4.34338	17.0259	20.2816	16.4585	85.9436	15.2397	14.9141	22.47	84.587	86.8717	24.047	6.46505	6.69126	27.764	26.6362	31.7761	4.5979	3.88414	7.49678	15.8446	19.4966	19.2334
CG11695	2.78363	3.50746	2.83749	18.6923	11.5061	13.45	26.8237	21.8837	19.4638	12.1585	27.1651	35.367	10.8432	4.15113	5.00782	74.1438	35.7557	46.8403	7.38078	7.2178	6.9528	10.569	13.4828	12.929
CG4318	0.646504	0.304684	0	46.4301	105.756	12.5753	0.95186	1.8327	2.19109	80.0045	0.999283	1.09493	0	0	0	1.90894	0	0.246662	0.233233	0.233845	7.60653	0	0.066976	0
CG15446	0	1.36347	0	81.1234	159.387	0	0	0	0.6609090000000001	177.285	0	0.121677	0	0	0	0	1.23724	0.441766	0	0.319153	24.0725	0	0.075504	0
CG18011	0.519053	1.46707	0	0	3.26573	3.7667	9.54226	2.83406	2.58795	3.07618	7.83579	13.7867	7.19669	1.05724	2.14319	8.5106	5.64011	2.29684	1.38723	1.48519	2.09841	3.90983	4.90821	5.42873
CG12942	1.4741	1.4021	1.136	4.37696	7.10899	8.22008	89.1466	4.55357	5.80723	5.82782	77.6181	85.8242	25.0801	2.51971	6.14752	12.8436	8.03173	5.38054	1.09997	1.51246	2.46068	14.0931	16.9424	15.18
CG8089	0.630987	0.782316	0.412243	0	0.151584	2.06132	10.2265	0.925655	1.22473	0.249111	7.91576	14.2128	8.72341	2.20526	2.60118	0.498027	0.140061	0.106845	1.38507	1.67641	1.12213	6.8128	6.70554	6.51001
CG8388	2.19915	2.23508	0	35.6208	56.3988	12.8414	25.2515	13.6985	13.2249	67.2691	24.8252	17.8461	7.68134	1.55576	3.37981	28.8857	24.6813	33.592	3.04945	3.08857	17.2344	6.86228	7.42881	7.30757
CG4282	3.94133	5.13442	2.68561	3.73275	5.46624	16.1643	86.7231	15.7816	14.4597	6.24945	90.556	99.2815	21.3832	4.46501	6.07366	16.9457	10.9507	13.133	2.45649	2.73775	3.3596	13.1446	15.7877	15.3536
CG15073	0.798244	1.61743	0.963373	7.27355	12.9942	7.78842	12.861	7.80793	6.68659	12.6659	11.5795	13.1595	7.63818	1.93157	2.33749	15.0976	3.9277	4.75556	2.75332	3.09139	6.27228	6.392	8.27003	6.83955
CG4707	3.49918	3.51482	1.68712	110.92	142.981	13.3241	55.2303	13.1638	13.4793	159.923	55.6258	57.2741	14.0671	2.50671	3.36418	22.7547	20.7449	22.1057	1.81236	2.74598	16.668	14.6891	18.5618	19.4614
CG8301	0.814413	0.457537	0	0	1.6434	25.3712	40.6944	33.8459	33.7671	1.67903	37.6802	29.2116	8.53159	1.8938	2.72601	94.8018	80.6189	56.1327	1.05871	0.583505	0.561854	0.074374	0.139814	0
CG31388	1.90989	2.11254	3.27279	3.28884	5.6392	24.0373	19.8086	46.256347000000005	48.3117	4.53689	18.7351	14.9639	5.892875999999999	1.76327	0.992259	71.2722	54.6515	64.9454	3.76069	4.1734	4.98563	11.6406	13.2342	12.669
CG17806	2.54272	3.35676	0	0	2.10742	11.6588	20.9735	6.03941	6.58325	1.87175	22.4896	20.0434	9.21634	1.77599	2.25192	15.8589	11.8985	8.9939	1.44913	2.05701	2.21806	10.1156	11.1851	11.8944
CG7691	0	0	0	2.76059	9.96276	0	0	0	0	10.0432	0	0	0	0	0	0	0	0	0	0	4.97038	0	0	0
CG11902	1.09442	2.11176	1.14262	2.12432	4.49277	10.5055	34.7551	9.94321	9.48817	3.53997	30.2205	35.8143	10.5439	2.46743	3.32581	26.5947	16.556	11.9185	2.05862	1.88383	4.10053	3.20695	4.5704	4.05653
ZIPIC	5.20315	9.03777	9.0793	13.4428	24.9131	15.1373	86.3018	19.296	19.7264	24.0476	88.7737	111.118	24.5053	4.12203	6.44659	16.8712	31.2213	29.9834	4.51551	5.85811	8.58863	18.4128	21.0694	21.5077
CG18476	1.71889	1.64224	1.8427	5.16138	7.07531	15.2285	19.0936	13.8491	12.3058	7.47905	17.3671	17.8758	9.84186	2.323	2.72885	28.9079	28.1147	19.0504	3.79086	3.44325	5.23842	5.59647	7.74929	7.50223
grau	11.0948	19.5764	29.1203	45.0622	32.6542	47.7876	105.508	45.394	46.6609	39.4265	108.232	103.147	24.0691	11.8784	11.2265	37.1188	39.5422	28.9961	12.2061	10.9055	11.8467	16.6253	21.8566	20.2555
Cpr62Ba	0	0.501625	0	0	0	0	0	0.684898	1.34434	0	0	0	3.802	4.29514	2.14482	0	0	0.120329	0.274498	0.879998	0.427667	0.160163	0	0
Cpr62Bb	0	0	0	0	0	12.95	0	64.3397	61.4724	0	0	0	1.25292	2.154	0.485923	2.04466	3.98668	1.74269	298.12530300000003	287.08576700000003	253.54	0.055282	0	0.157289
Cpr62Bc	0	3.60757	2.17353	0	0.126153	1.731	0	127.086	116.674	0.27733	0	0.116391	0.29515	0.443234	0.048532	0.288383	0	1.02761	79.0969	82.7259	46.4568	0.361276	0.150468	0.263574
CG34461	0	0	0	0	0.396562	0.738375	0	2.50421	1.5992609999999998	0.20149	0	0	0	0	0	0	0.415959	0	1.73798	1.90971	1.06266	0	0	0.026772
Cpr76Bc	0	0	0	0	0.611324	6.89551	0	11.8316	11.2355	0.973502	0	0	0.168978	0.193755	0.103695	0	0	0.241308	0.168779	0.101948	0.492736	0	0	0.055055
Cpr76Bd	0	0	0	1.33571	1.65971	0.351882	0	12.8904	13.6752	1.64506	0	0.121835	0.176813	0.718424	0.170075	0	0	0	0.549535	0.609292	0.950078	0	0	0
Crys	199.876	125.398	137.493	0	1.50636	1.04192	0	76.47558000000001	77.9179	1.69293	0	0.017886	0.03196	0.237073	0.196649	0	0	0.173385	0	4.03794	0	0	0	0
Edg84A	0	0	0	0	0	0	0	0	0	0	0	0	0	0	0	0	0	2.03958	0	0	0	0	0	0
Cpr5C	0	0	0	0	0	0	0	0	0	0	0	0	0	0	0.116062	0	6.45807	2.53979	0.14613	0	0.643225	0	0	0
Cpr23B	0	0	0	0	0	0	0	0	0	0	0	0	0	0	0	0	0	0	0	0.158162	0	0	0	0
Cpr30B	0	0	0	0	0	0	0	0	0	0	0	0	1.36813	0.73393	0.383598	3.27408	1.95077	1.04327	0	0.282915	0.178117	0	0	0
Cpr35B	0	0	0	0	0	0	0	0.211016	0.103088	0	0	0	0	0	0	0	0	0.854711	0	0	0	3.7761	3.21083	4.84827
Cpr50Cb	0	0	0	0	0	4.74778	0	19.7666	17.0807	0	0	0	0	0.308387	0.503448	0	0	0.662282	3.71706	4.80385	6.76996	0	0	0
Cpr64Aa	0	0	0	0	0.827804	0	0	4.32383	5.96398	0.72722	0	0.329669	0.068179	0	0	0	0.413423	0.850439	2.6507	3.5049	2.57839	80.3841	108.658	57.5841
Cpr64Ab	0	0	0	0	0	0	0	0	0	0	0	0	0	0.123636	0	0	0	0.474219	0.112468	0	0.090265	0	0	0
Cpr64Ac	0	0	0	0	0	0	0	1.78177	2.61626	0	0	0	0.203761	0.171667	0.128549	0	0.679761	1.97673	1.59731	1.45268	1.79591	0.061618	0.165257	0.496571
Cpr64Ad	0	0	0	0	0	0	0	0.603856	0.475494	0	0	0	0.167016	0.915329	0.473951	28.746	25.0439	54.5028	0.254114	0.236457	0	0.368129	0.445139	0.275726
CG13670	0	0	0	0	0	63.3952	0	42.0195	40.1213	0	0	0	0	0	0	0	0	0	0.491772	0.347122	0.332798	0	0	0
Cpr66Cb	0	0.446591	0	11.6087	16.9178	0	0	0	0	16.8267	0	0	0	0.069582	0	0	0	0.371665	0.444545	0.338949	4.19803	0.215918	0.121483	0.150279
Cpr76Ba	0	0	0	0	0.097045	0	0	0	0	0.161071	0	0	0	0	0	0	0	0	0	0.04729	0.151238	0	0	0
Cpr76Bb	0	0	0	0	0.486601	0.023189	0.260061	1.60788	3.07395	0.652643	0.21083	1.28053	0	0	0	0	0.117324	0.050846	0.147794	0.489861	0.923603	0	0	0
Ccp84Ag	0	0.271672	0	0	0	1.67101	0	47.4809	45.3177	0	0	0	3.114	7.39306	8.39753	0	0	1.76507	0.138617	0	0.215116	0.049991	0	0.068564
Ccp84Af	0	0	0	0	0	0	0	0	0	0.482298	0	0	0	0	0.183234	0	0	0	0	0	0.119315	0	0	0
Ccp84Ae	0	0	0	0	0.58804	0	0	0.47484	0.541275	0.901152	0	0	0.084318	0.28793	0.190929	0	0	0.800276	0	0.218627	0	0	0	0
Ccp84Ad	0	0	0	0	0	0	0	0.991482	1.20572	0	0	0	0	0	0	0	0	0	0	2.32285	0	0	0	0
Ccp84Ac	0	0	0	0	0.85802	0	0	0	0	0.707374	0	0	0	0	0	0	0	0	0	0.08071	0	0	0	0
Ccp84Ab	0	0	0	0	0	0	0	2.84182	2.87495	0	0	0.034268	0.180785	0	0	0	0	0	0	0.112088	0.554287	0	0.093075	0.089891
Ccp84Aa	0	0	0	0	0	0	0	1.32067	2.77606	0	0	0	0	0	0	0	0	0	0	0	0.802693	0.283934	0.382006	0.360185
Cpr92A	0	0.399141	0	3.66217	16.6962	0	0.44756	0.526122	0.663066	19.0742	0	0	0.119421	0.127888	0	0	0	0	0.046485	0	1.47715	0	0.802084	0.131239
CG42367	0	0	0	0	0	0	0	10.0375	6.28096	0	0	0	0	0	0	0	0	0.277664	0	0.241826	0.038132	0	0	0
Cpr30F	0	0	0	0	0	0	0	0	0	0	0	0	0	0	0	0	0	0	0	0.076917	0.106622	0	0	0
Cpr66D	0	0	0	0	0	1.59659	0	0.458076	1.25821	0.227893	0	0.96793	0.339541	1.81715	0.566534	0	0	0.350916	9.36031	7.55501	8.94404	27.5573	32.4112	30.0005
Cpr31A	0	0	0	2.62952	6.98893	0	0	0	0	7.76708	0	0	0	0	0	0	0	0	0.035808	0.050935	0.80427	4.72071	4.54486	3.3944
Cpr49Aa	0	0	0	0	0	0	0	3.83676	2.23503	0	0	0	0	0.259693	0	0	0	0	9.27819	9.59892	9.36253	0	0	0
Cpr65Ax1	0	0	0	0	0	0	0	0	0	0	0	0	0	0	0	0	0	0	0.097575	0	0	0	0.178544	0
Lcp1	0	6.25304	10.1803	0	0	4.41119	0	0	0	0	0	0	0	0.073048	0	0	0.798211	1.12089	0.382796	0	0.123894	109.331	30.8434	10.7332
Lcp4	0	0	0	0	0	3.99829	0	0	0	0.238252	0	0	0	0.319151	0	0	0	0.230019	0	0	0	123.785	41.5483	16.6903
Lcp65Ad	0	0	0	0	3.24976	0	0	0	0	0	0	0	0	0	0	0	0	0.406798	0	0	0.342075	1.0339	1.45192	0.656687
Cpr60D	0	1.0259	0	0	0	9.26793	0	6.48998	7.53085	0	0	0	5.40611	5.53454	3.94584	0	0	0	5.820174000000001	5.63025	8.76916	3.23333	1.11287	0.588905
Lcp2	0	0	0	0	1.16508	2.97583	0	0	0	1.65344	0	0	0	0	0	0	0	0.096188	0.053196	0	0.231672	35.955166000000006	8.26254	2.75848
Lcp3	0	0	0	0	0	0.230508	0	0	0	0	0	0	0	0	0	1.74575	0	1.70371	0.6534530000000001	0	0.5736760000000001	25.338	8.93184	4.27778
Pcp	7.30802	10.1598	18.9652	8.00335	4.25141	2.7303	0	3.61208	2.87861	6.09989	0	0.079808	42.7399	30.6329	20.2031	4.30086	0.60418	2.24178	0.887642	0.651277	1.17619	0.415591	0.3394	0.412177
Lcp65Ag2	0	0.501306	2.95319	0	0	7.95116	0	25.5602	29.8191	0	0	0	1.28647	1.55685	0.771893	0	0	0.071442	0.566596	1.9671	2.39767	2.20564	3.0532	1.63142
Lcp65Ag1	0	0	2.74548	0	0	3.30615	0	10.5039	3.99675	0	0	0	0.844491	0	0	0	0	0.076224	0	0.44942	0.328167	0.562187	1.11727	0
Lcp65Af	0	0	0	0	1.14637	0	0	0	0	1.53722	0	0	0	0	0	0	0	0	0	0	0.523577	0	0.802935	0
Lcp65Ac	0	0	0	0.932229	0	0	0	3.38533	3.9499	0	0	0	0	0.512209	0.193804	0	0	0	0	0	0	1.38404	1.59423	0.397174
Lcp65Aa	0	0	0	0	0	0	0	0	0	0	0	0.28276	0	0	0	0	0	0.141436	0	0	0	0	0	0
Acp65Aa	0	9.0128	46.5515	0	0	0	0	7.81795	7.35898	0	0	0	3.01087	4.75121	1.74966	0	0	0.413708	0.68267	0.479758	1.61398	0	0	0
Lcp9	0	0	0	0	0	0	0	0	0	0	0	0	0	0	0	0	0	0	0	0	0.177984	2.12603	2.78996	1.39495
Edg78E	0	0	0	0	1.24817	0.961424	0	0.654875	0.924738	1.47378	0	0	0	0	0	27.433	7.63434	25.7865	0.236894	0.639751	0.701417	1.1110259999999998	0.46778	0.783916
Lcp65Ab1	0	0	0	0	0.183516	0.305577	0	0	0	0.456889	0	0	0	0	0	0	0	0.087476	0	0	0	21.446	6.54522	3.74671
Cpr11B	0	0	0	0	0	1.4194	0	15.3465	19.1409	0	0	0	0.270824	0.099569	0	0	0	2.64397	0.603464	0.639003	1.2126	0	0.236181	0
Cpr47Ea	0	0	0	0	0	0	0	19.8575	17.4575	0	0	0	0	0.211983	0.06929	0	0	0.625933	9.68974	6.97654	9.21291	0	0	0
Cpr47Eb	0	0.18239	0.403666	0	0	0.611449	0	0.278455	0.200707	0	0	0.022163	0.343581	0	0.768204	0	0	0	0	0	0	0.767316	0.060008	0.061375
Cpr47Ec	0	0	0	0	0	0	0	0	0	0	0	0	0	0	0	0	0	0	0	0	0	0.221129	0.329478	0.303285
Cpr47Ee	0	0	0	0	1.03626	47.4817	0	161.261	167.241	0.535022	0	0.063212	0	0.044985	0.083329	0.866348	1.96846	3.38693	10.2994	10.5406	13.529	0.802592	0.541338	4.38574
Cpr47Ef	0	1.29033	0.596223	0	0	2.91393	0	24.0507	24.5563	0	0	0	0.930794	2.74637	1.9111	1.7854	0	0.695932	99.2426	108.8	117.835	0	0	0
Cpr47Eg	0	0	0	0	0.360056	0	0	0	0	0	0	0	0.059414	0.180119	0.133946	0	0	0	0	0.209185	0.41544	0	0	0
Cpr49Ab	1.85149	9.22929	18.72	10.6173	0	0	0	2.72882	2.96562	0.434205	0	0	750.174	577.063	511.534	0	0	0	0.409068	0.314711	0.152972	0	0	0
Cpr49Ad	0	0	0	0	0	0	0	0	0	0	0	0	0	0	0	0	0	0	0	0	0	0	0	0
Cpr49Ae	80.7845	632.005	965.03	6.77788	1.96189	140.045	0	1343.04	1344.27	1.52473	0	0.565142	22.4658	22.611	13.2026	1.03875	3.43872	11.392	145.995	128.781	169.47	0	0	0
Cpr49Af	0	0	0	0	0	0	0	0.767085	0.758463	0	0	0	0	0	0	0	0	0	0.3135489999999999	0.173294	0.106819	0.337557	0	0
Cpr49Ag	0	0	0	0	0	16.7413	0	284.407	277.952	0	0	0	0	0	0	0	0	0	0	0	0.10966	38.0117	39.7897	46.5598
Cpr49Ah	0	0	0	0	0	0	0	0.84384	0.691244	0	0	0	1.96689	4.20456	2.21681	0	0	0	0.154988	0	0.405431	7.1317	7.94286	9.65124
Cpr65Az	0	0	0	0	0	0	0	0	0.889759	0	0	0	0.105187	0	0	0	0	0	0	0.070714	0	0	0	0
Cpr65Ea	0	0	0	0	0	0	0	0	0.695047	0	0	0	0	0	0.132041	0	0	2.43698	0.368915	0.095831	0.194793	0	0	0
Cpr65Eb	0	0	0	0	0	0	0	0	0	0	0	0	0	0	0	0	0	0	0.02309	0	0	0	0	0.049944
Cpr65Ec	0	0	0	5.50521	3.18701	0	0	0	0	4.25211	0	0	0	0	0	0	0	1.07696	0	0	0	57.1967	52.4842	57.9636
Cpr67Fa1	0	0	0	0	0.995281	0	0	0	0	0.893342	0	0	0	0	0	0	0	0	0	0	0.187598	8.29083	8.67468	6.15653
Cpr67Fa2	0	0	0	3.25568	1.54266	0	0	0	0	2.53703	0	0	0	0	0.102686	0	0	0	0	0	0.351343	11.7911	13.6628	10.1879
Cpr67Fb	0	4.53208	11.5369	18.5125	3.31391	0	0	0	0	3.37545	0	0	0.536957	1.36823	1.50037	0	0	0	0.081716	0.070072	0.350532	0	0	0
Cpr78Ca	0	0	0	0	0	1.42987	0	0.369542	0.950086	0	0	0	0	0.055465	0	0	0	0.704617	0.038351	0	0	0.468907	0.195881	0
Cpr78Cb	0	0	0	0	0	0	0	0.08077	0.137248	0	0	0.002826	0.035984	0	0	0	0	0.324623	0	0.022104	0	0	0	0.023608
Cpr78Cc	0	0	0	4.29985	31.0409	0	0	0	0	31.6078	0	0	0.859202	0.641872	0.719847	0	0	1.17362	0	0	0.777759	0	0	0
Cpr78E	5.41543	4.51001	0	0	0	0.347536	0	0.739451	0	1.0868	0	1.10183	1.12101	0.19775	1.96512	0	0	1.55727	0.484157	0.462397	0.822064	68.0083	41.3992	90.036
Cpr100A	0	1.86465	4.29216	0	0.44001	9.01724	0	732.704	723.189	0.590379	0	0.333163	0	0.510549	0.151689	0	0	1.41853	45.1797	43.1489	53.1192	0.277407	0.201607	0.145553
Cpr65Ax2	0	0	0	0	0	0	0	0	0	0	0	0	0	0	0	0	0	0	0.129018	0	0	0	0.179005	0
Cpr65Au	0	27.6968	67.2002	0	0.652006	371.645	0	324.619	342.317	0.8124520000000001	0	0.465937	59.4311	67.8669	33.4416	0	0	0.374296	1578.81	1360.34	1005.83	0.038311	0.109827	0
Lcp65Ag3	0	0.038561	2.62444	0	0.279159	5.24816	0	3.17083	3.36476	0.03861	0	0.36436	0.753288	0.602994	0.183276	0	0	0.032835	0.018265	0.086094	0.039246	0.475568	0.702025	0
Cpr49Ac	2.87688	0.887571	0	0.127915	3.28938	6.273904999999999	0	0.920219	0.626757	5.1075	0	0	4.77324	4.10621	2.96618	0	0	0.4023	0.219754	0.466888	0.670776	178.312	131.76326699999998	422.414
Cpr65Av	0	0	0	0	0	0	0	0	0	0.478262	0	0	0	0	0	0	0	0	0	0	0.209477	0	0	0
Cpr65Aw	0	0	0	0	0	0	0	0	0	0	0	0	0	0	0	0	0	1.01635	0.098672	0	0	0.486272	0	0
Lcp65Ae	0	0	0	0	0	0	0	0	0	0	0	0	0	0	0	0	0	0	0	0	0	0	0	0
Lcp65Ab2	0	0	0	0	0.182192	0.303374	0	0	0	0.453595	0	0	0	0	0	0	0	0.084997	0	0	0	17.0177	5.62838	3.10243
CG13430	0.938037	3.37623	6.64169	1.27774	1.28542	5.2877	8.33376	14.4394	13.6492	1.3017	11.3223	6.41273	3.4124	0.724269	2.30851	38.5828	45.6245	13.8959	3.05572	5.89698	4.41343	1.12118	0.382948	0.785633
CG10405	6.68933	13.2468	11.1661	0	0	0	0.133545	0	0	0	0	0	0.241203	0.325596	0.391638	0	0	1.64739	4.45691	0	0.232166	0	0.060016	0
CG34458	0.368135	0	0	0	0	0	0	0	0	0	0	0	0	0	0	0	0	0.086106	0	0	0.050603	0	0	0
CG31269	0	27.9749	42.3451	0	0	0	0	0	0	0	0	0	0	0	0	0	0	0	0	0	0	0	0	0
CG34290	0	1.61223	0	0	0	0	0	0.125659	0.244817	0	0	0	0.53694	0.677572	0.322804	0	0	0	0	0.162169	0	0	0	0
CG31266	38.657	107.487	194.089	6.39534	1.68013	0	0	0	0	0.570077	0	0	1.56386	1.31489	2.94919	0	0	0	0.059355	0	0.258785	0	0	0
CG32834	4.64644	28.6734	19.6078	0	0	0	0	0.035762	0	0	0	0.004323	3.37255	103.689	4.03464	0	0	0.018866	0	0	0	0	0	0
CG17239	2.71994	20.239479000000003	41.9191	0	0	0	0	0	0	0	0	0.001787	4.0584	57.6038	8.55743	0	0	0	0	0	0	0	0	0
Phae2	149.315	138.572	193.02	1.60499	0.2837389999999999	0	0	0	0.078788	0.109675	0	0	6.81065	0.31715	0	0	0	0.112587	8.20894	52.7946	0.105383	0.179821	0.119429	0.043717
betaTry	16106.6	13231.7	11349.7	46.068259000000005	31.5693	0.628462	0.175514	0	0	38.2517	0	2.35136	683.453	0	0	0	0	3.61222	291.95392400000003	69.2088	0.179715	0.340004	0.798964	0.023638
CG9897	4.70623	35.193	63.0378	1.0133	0	0	0	0	0	0	0	0.026716	6.91832	117.777	5.92374	0	0	0	0	0	0	0	0	0
CG17475	34.1127	133.53	273.439	16.8671	1.86891	0	0	0	0	2.51747	0	0	6.43109	12.5082	11.9549	0	0	0	0	0	0	0	0	0
alphaTry	6272.39	6867.72	6987.73	100.613	43.8281	0	0	0	0	51.962	0.037801	2.18932	668.337	10.0624	5.82574	0.137881	0	4.20452	185.372	213.6	0.204743	1.73418	1.55038	0.400368
Ser6	30.5237	62.8487	42.3055	5.49228	1.41952	0	0	0	0	1.31077	0	0	0.748411	0.366262	0.556365	0	0	0	0.26951	3.37175	0.117258	0	0	0
Ser12	0	0	0	0	0	0	0	0	0	0	0	0.002029	4.00526	82.8469	6.08637	0	0	0	0	0	0	0	0	0
Try29F	1.2324	1.02984	3.86478	0.153247	2.93478	1.63288	0.548593	2.29239	1.06265	1.78316	0.468972	2.32091	0.419826	0.085133	0.400488	15.962	8.17914	4.76146	0.6393260000000001	0.471733	2.65554	3.18397	3.84164	2.35078
zetaTry	78.435	210.774	322.044	27.8772	2.29996	0	0	0	0	4.0393	0	0.015147	1.43916	3.54788	4.71425	0	0	0	0.047348	1.77486	0	0	0	0
etaTry	24.7114	40.7053	49.8555	5.31464	0.582374	0	0	0	0	0.49148	0	0	1.00828	0	0.163381	0	0	0	0.203197	9.64597	0.101904	0	0	0
thetaTry	430.836	1323.76	1011.34	13.3488	11.4792	0	0	0	0	10.8696	0	3.1091	7.08154	0	0	0	0	0	0.085426	51.8185	0	0	0	0
deltaTry	978.35	852.784	1240.76	4.64875	3.68516	0	0	0	0	4.71205	0.040135	0.054444	6.86693	0.323288	0.422239	0	0	0.521528	0.503893	1.49754	0.083888	5.87702	1.77107	0.821154
iotaTry	37.63	79.7148	87.1541	11.0476	0.826946	0	0	0	0	1.45085	0	0.385773	2.77038	1.5804	1.52989	0	1.53388	0.512135	0.457294	7.14666	0.271848	0	0.119869	0
ndl	0	0.531745	0.218552	0	0.276967	0	47.6052	0	0	0.268496	42.5502	8.45478	1.93084	0.95739	0.154629	0	0	0.037547	0	0	0.03327	0	0	0
epsilonTry	3016.74	5649.89	5417.8	23.5488	8.19213	0	0	0	0	8.60816	0	0.789441	118.907	0	0	0	0	1.7911	15.9081	0.729822	0	0.260402	1.70718	0
CG14780	2.02957	2.70546	0	0	0.608541	1.25192	0	2.97393	3.487	0.852088	0	0	0	0	0	0	0	0.739545	1.59477	0.100282	0.527443	0	0	0
CG6041	52.9291	71.3264	193.124	0	1.64022	19.0162	0.632802	23.398	23.2893	1.8097	0	0	4.71991	4.44023	1.85462	60.1018	38.5845	27.0634	1.68027	6.32918	1.64888	14.7722	17.1063	17.4219
CG6048	47.4165	53.5194	49.7944	1.13789	0.833676	1.30781	0	0	0	1.13636	0	0	1.27833	0.883304	0.349542	0	0	0	0.474023	3.44476	0	0	0	0
sphe	292.713	279.717	523.439	12.3926	5.38359	0.726942	0	0	0.062319	6.14844	0	0	3.63445	1.49521	1.77457	5.09158	3.27297	2.89332	0.650522	15.9589	0.446924	0	0.038817	0
CG9673	562.5874600000001	609.108	886.383	22.5044	6.42835	0.098933	0	0.749708	0.732513	7.21534	0	0	9.3843	5.71382	4.29275	3.7535	0	1.41945	1.07162	18.7229	0.36202	0	0.047672	0
CG4653	106.183	215.131	216.546	9.13827	1.18557	0.479431	0	0.660054	0.1767	0.949673	0	0	9.18088	1.65593	4.73127	0	0	0.359859	1.23278	11.3476	0.294338	0	0	0.056026
CG9672	594.377	716.482	1213.52	16.8645	4.33845	0.413951	0	0.561486	1.17431	5.49501	0	0	25.8381	0.165817	0.128053	3.93187	0	3.27513	0.977967	40.0869	0.048519	0.232782	0	0.091306
CG1304	1.00875	2.56888	5.12662	0	0	0	0	0	0	0	0	0	4.53186	3.75141	1.26509	0	0	0	0.028381	1.09122	0.038489	0	0	0
CG11912	77.5744	167.242	231.612	10.171	1.67957	0	0.013955	0	0	1.26999	0	0.00191	0	0	0.192616	5.42364	4.9174	1.29425	0	2.38175	0	0.183207	0	0.10894
CG11911	704.147	1467.81	1470.99	44.983	16.6146	0	0	0	0	18.3235	0	0	1.71018	2.14896	1.78906	2.98278	0	1.06109	0.060357	5.78689	0.564324	0	0.050543	0.051694
Send1	3.58666	32.5542	34.5714	0	0	0	0	0	0	0	0	0	3.43755	48.1667	3.66542	0	0	0	0	0	0	0	0	0
CG4271	0	1.3653	2.15834	13.5378	9.41693	0	0	0	0	9.78391	0	0	0	0.312842	0	1.5537	0	0.143875	0.176408	13.0006	0.109601	0.07178	0	0
Phae1	305.344	211.819	407.766	8.05905	5.52299	0	0.2218	0	0	4.7725	0.539435	0.027189	6.18523	1.1337	0.170866	0	0	0.195569	2.86042	3.49305	0.063974	0.491539	0	0.055468
Send2	0.815227	12.5874	9.57023	0	0	0.760915	0.129526	0	0	0	0.210013	0.002215	0.132859	2.08063	0.918766	0	0	0	0	0.124552	0.633018	0	0	0.060974
CG17571	2811.51	2290.78	2681.18	76.34380300000001	26.8385	0.069822	0	0	0	29.6402	0	0	2.3771	0	0	0	0	0.116736	0.240973	42.3562	2.54723	0	0.122057	0.082817
lambdaTry	253.408	739.067	1186.5	56.1565	5.09525	0	0	0	0	5.682	0	0.059563	0	0	0.051545	0	0	0	0.110249	24.2426	0.355819	0	0.051498	0.098113
kappaTry	142.613	192.312	325.596	16.1536	2.09904	0.448961	0	0	0	2.47754	0	0.040342	3.8771	0	0.219898	0	0	0	2.04809	32.349	0.036056	0	0	0
Ser8	44.7037	169.562	212.095	24.6821	5.49129	0	0.238983	0	0	5.30598	0	0.036991	4.98281	0.688218	0.979808	18.6946	22.5541	6.3766	0	2.9029	0.325531	0	0	0
CG8299	58.4734	132.109	184.412	2.90419	1.64006	0	0	0	0	2.55669	0	0	1.10304	0.442166	0.914458	0.344181	0	0.24098	0	0	0.780446	0	0.054994	0
CG11192	0	0	0	0	0	0	0	0.123539	0.060732	0	0	0.019351	0.254042	0.627238	0.21237	1.9698	0	0.458	0	0.317561	0	0.057125	0	0
CG32269	0	0	0	0	0	0.248208	0.140421	0.463373	0.507739	0	0	0.015452	0	0	0.05797	2.19181	1.24324	0.697503	0.018544	0	0	0	0	0
CG16998	0	0	0	0.340182	0	0	0	0	0	0	0	0	0	0	0	0	0	0	0	0	0	0	0	0
CG12951	0	0	0	0	0	0	0	0	0	0	0	0	0	0	0	0.808337	0	0	0	0	0	0	0	0
CG16749	220.705	365.323	396.685	20.3566	3.96974	0.863762	0.574189	2.84687	2.58957	5.15527	0	1.82298	3.69454	0.972851	1.57574	0	8.23242	4.85681	0.928081	21.3354	0.099881	2.58416	3.25168	2.3786
CG17404	0	0	0	0.013487	0	0	0	0.783434	1.40335	0.628774	0	0	0	0	0.233915	0	0	0	0	0	0.150792	0.239412	0	0.109723
CG12256	0	0	0	0	0	44.7155	0	0.631817	0.725669	0	0	0	0	0	0	33.3647	0	6.06799	0	0	0	0.813238	0.84255	1.05371
CG3916	0	0	0	0	0	0	0	0	0	0	0	0	0.977335	0	0.067422	0	0	0	0	0	0	0.170941	0.076157	0.052616
CG14892	0	0	0	0	0	1.42322	0	2.24167	1.91395	0.186276	0	0	0.504892	0.395642	0.699919	0	0	0.769904	11.335	10.4324	10.1905	0	0	0
CG17477	2.20488	13.1592	15.9579	20.4783	5.6521	0	0	0	0	5.39941	0	0	0.162477	0.324086	0.790078	0	0	0	0	0	0	0.008845	0	0
CG31265	33.4336	79.339	92.8436	18.9213	2.41696	0	0	0	0	2.32714	0	0.002987	0.730741	1.42898	0.583083	0.015104	0	0	0	0	0	0	0	0
CG4053	14.9714	48.8657	51.1885	0.83128	0.250932	0	0	0	0	0.339097	0	0	1.69009	0.183693	0.457519	0	0	0	0	0	0.095014	0	0	0
CG5246	33.3705	89.4689	78.1692	4.64719	1.11156	0	0	0.109993	0	0.811593	0	0.049521	9.9397	3.40984	2.18038	49.5065	0.955616	9.45078	0.046898	0.594646	0.668855	0	0	0.046215
CG5255	0	0	0	0	0	0	0	0	0	0	0	0	0.175224	0.250125	0.262806	0	0	0	0	0	0.112057	0	0	0.054861
CG7142	10.6472	10.3302	17.529	1.27896	1.28696	1.81421	0.028015	0.520793	0.423044	0.92505	0.017532	0.009051	2.58485	2.49858	1.97233	1.12449	0.06378	1.69772	0.782047	1.87938	0.086289	0.080928	0.12643	0.037365
CG7829	0	0	0	0	0	68.5766	0	50.3609	52.6885	0	0.166547	0.043997	0	0	0	0	0	0.37331	1.96524	0	12.4946	0	0	0
CG17234	1.17139	13.9918	4.69386	0	0	0	0	0	0	0	0	0	0.347408	3.30419	1.56828	0	0	0.087522	0	0	0	0	0	0
CG17242	1.72669	20.8577	18.7903	405.599	132.603	0.266091	0	0	0	123.532	0	0	0	0	0	0	0	0	0	0	0	0	0	0
CG31681	3.63943	43.2282	60.7219	0	0.07687	0	0	0	0	0.132644	0	0.024243	7.50313	162.367	6.03901	0	0	0	0	0	0.201507	0	0	0
CG31954	0	0	0	0	0	5.80689	0	3.52279	2.40544	0	0	0	0.249366	0.686912	0.474029	0	0	0.55096	0.438037	0.329531	0.495501	0	0	0
gammaTry	970.232	845.503	1240.72	4.453	3.76245	0	0	0	0	4.41583	0.040135	0	5.81726	0.352488	0.229207	0	0	0.646928	1.25376	1.94782	0.066211	4.95631	1.35004	0.6409
CG30031	974.226	849.511	1227.49	4.18447	3.55782	0	0	0	0	4.3423	0.040086	0.0299	5.88093	0.237016	0.329588	0	0	0.393797	0.7588	1.46035	0.075078	4.90608	1.4519	0.707638
CG30025	1006.23	893.341	1312.87	4.61586	3.6125	0	0	0	0	4.32876	0.040135	0	5.438	0.253666	0.176459	0	0	1.43078	1.4644	1.84094	0.048746	4.92672	1.34911	0.59077
CG32833	0	1.54344	0	21.8603	7.19786	0	0	0	0	7.7057	0	0	0	0.273982	0	0	0	0	0.419022	9.31012	0	0	0	0
CG32808	1.13642	1.39167	2.01866	0	0.781625	2.62517	1.03743	2.82489	3.32124	1.22635	1.67806	1.0308	0.419634	0.975869	0.674527	38.3378	38.1871	18.661	18.0035	16.4166	11.7668	6.34518	7.59987	6.39285
CG32755	0.810524	0.885004	0	13.08	16.0861	1.6849	0	1.85006	1.9878	18.1743	0	0	0.272871	0.217885	0	8.63354	11.4999	9.88888	0.115661	0.391304	4.90054	0.649009	0.59091	0.784297
CG9676	12.6862	4.25189	6.32679	1.69246	0	1317.41	0	506.9	505.003	0	0	0.570074	0.29335	0	0	4.56288	2.61525	10.5366	44.6612	0.135502	92.0314	0	0	0
CG32523	0	0	0	0	0	122.328	0	68.8416	70.5648	0	0.544906	0.157647	0	0	0	2.45155	4.83486	1.92297	0.106721	0	0.246511	0	0	0
CG32277	0	4.63415	7.56077	0	0.445834	0	0	0.070202	0	1.03598	0	0.629257	2.81237	41.7456	2.18356	1.90312	1.61231	0.867243	0.134057	0.057935	0	0	0	0
CG32270	0	0	0	0	0	0.249641	0.202862	0.61508	0.449799	0	0.319195	0.011405	0.076747	0.044947	0.057745	2.11337	0.808779	0.640079	0.036431	0.015366	0.067946	0	0	0.022927
CG32374	0	0	0	0	0	0.484947	0	0	0	0	0	0.001588	0	0	0	0	0	0.201563	0	0	0	0	0	0
CG32376	0	0	0	0	0	0	0	0	0	0	0	0.001631	0	0	0	0	0	0.081605	0	0	0	0	0	0
CG31267	45.6455	125.111	94.1617	9.12416	2.28672	0	0	0	0	3.60968	0	0	2.94938	4.30824	3.36049	0	0	0.676078	0	0	0	0	0	0
CG33159	0	0	0	0	0.489611	0.543511	0	0	0	0.487585	0.210013	0.013293	0	0.746764	0.446598	6.11838	1.9277	2.3229	1.9494	2.1198	2.40333	0	0	0
CG33160	0	0.270932	0	2.04241	0.771698	1.52846	0	0.686223	0.463774	0.533684	0	0.013684	0.299402	0	0.054222	0	2.40981	0.693203	0.035721	0.119381	0.335809	0	0.058843	0
Cyp6v1	15.3366	30.0039	9.67598	2.57599	4.89114	25.6425	178.597	18.3061	16.0746	3.88947	176.722	228.578	57.1269	14.3472	17.3513	29.6471	25.5108	10.3873	15.3485	15.2717	11.8318	21.4884	24.601650000000003	25.2387
Cyp6a16	0.373461	0.863927	1.84611	0	0.090156	0.770373	0	0.333431	0	0.265392	0	0.144098	0.426168	0.295451	0.25843	1.59505	0	0.058089	2.68463	1.43582	2.1030420000000003	0	0	0
Cyp6a14	17.0328	45.2508	43.6901	5.10561	1.68732	12.681731999999998	0	4.36544	3.98155	1.47247	0	0.049881	3.6459	3.7305	2.92803	1.65356	0	0.76358	0.5626220000000001	0.97419	0.7956230000000001	1.3434	1.47404	1.76571
Cyp6a22	3.55759	9.90305	4.30938	0.903868	1.83204	20.3886	67.3856	13.9676	9.971036000000002	1.69001	68.2785	59.0202	53.9687	22.6148	30.022367000000003	6.44247	12.0128	4.80701	10.5003	7.547747999999999	9.56625	0.137414	0	0.102301
Cyp9f3	7.95636	33.1262	46.4485	0	1.06193	17.7906	1.36134	12.5656	12.2659	0.966832	1.74441	1.36515	3.86751	5.07828	5.27992	4.44949	5.15701	4.38971	29.0694	31.677	23.8555	1.5747	1.61796	1.37261
Cyp6a2	1.68876	5.11256	5.5759	5.4778	1.44826	35.9762	0	19.117	18.2954	2.13775	0	0.147679	6.36377	5.23084	6.77632	44.6358	42.1934	29.3037	40.0208	42.1883	38.7037	0.195275	0.029287	0.059614
Cyp9b1	8.25744	16.8344	7.22042	0	0	40.2927	0	15.7054	14.2563	0	0	0.268179	4.11004	3.78939	4.11553	0	2.46549	0.498409	1.33861	4.66694	2.34901	0.276817	0.106061	0.280926
Cyp9b2	256.908	336.315	410.558	5.57405	4.56706	205.339	0	94.4919	97.6737	4.63601	0.487552	0.584024	56.0412	61.7657	68.9255	26.0802	41.4989	15.9955	34.1217	51.1691	30.6855	0.997889	0.264401	0.804785
Cyp6a9	27.818	57.7185	51.1194	4.04777	6.9814	63.1892	11.6106	46.96	49.2474	5.8588	10.7531	13.3495	22.3962	33.2503	26.7828	3.40974	1.91709	1.20773	98.6604	106.036	81.3813	0.108154	0.069259	0
Cyp6a8	0	3.58781	5.64902	0	0.468113	24.0047	0.564313	19.5063	17.5584	0.494429	0	0.053898	6.31108	3.8933	6.11469	0	0.540663	2.34486	7.98396	18.6572	11.7118	0	0	0
Cyp9c1	10.9628	23.2578	34.0156	3.04235	7.34646	14.3605	0	8.16173	9.3697	8.12345	0	2.36375	8.20091	8.74258	6.60982	0	0	0	44.6611	58.25	46.3896	21.6233	29.1323	22.4553
Cyp28c1	0	0	0	6.34534	1.90048	3.37174	0	5.08066	5.617616999999999	2.43213	0	0	0.048199	0.226741	0	0	14.8806	5.13787	0.7358830000000001	2.9627	0.299671	0	0	0
Cyp308a1	0	0	0	0	0.425081	0.642481	0	1.05108	1.02149	0.488996	0	0	0	0	0	10.9952	1.25969	4.7859	4.26065	3.71713	2.48165	0	0	0
Cyp6t1	6.52569	19.9145	18.6351	0.131595	1.59014	18.4532	14.8976	16.8668	15.8169	1.31444	13.7256	14.0471	6.90203	4.42237	4.89018	0.532142	4.74064	1.6183	1.71721	1.2922	0.725112	0.334938	0.137328	0.54613
Cyp309a1	48.607	66.8678	66.5844	6.54035	0.454011	15.3436	0	18.2434	18.6977	0	0	0	28.7094	34.1737	40.9848	0	8.17376	2.8907	0.845778	2.36124	0.43066	1.23861	0.0491	2.28626
Cyp309a2	0	1.28657	2.41326	53.7854	52.02	19.036	0	14.2634	14.4888	57.5271	0	0.038902	34.0279	33.1064	44.463	1.83167	5.30737	0.691555	0.353719	0.18309	6.50434	0	0.149095	0.081311
Cyp28d2	0	0.464683	0	0	3.44642	1.37418	0	1.82082	2.06526	2.74106	0	0	0.882744	1.28742	1.95336	5.35908	7.81038	2.41077	3.02927	2.53852	7.57978	2.23639	2.5242	2.3146
Cyp28d1	41.1067	66.0553	49.9461	7.03806	3.58338	629.374	0.241023	296.916	280.728	4.08309	0.301577	0.732874	54.5766	57.2507	78.2691	67.9731	75.5638	52.1541	18.6535	8.97716	12.9467	1.324	0.105523	1.39819
Cyp28a5	0	0	0	0	0	1.61923	0	1.37648	1.09855	0	0	0	28.743	39.3343	41.168	25.1645	39.0855	16.5687	17.0622	16.3527	14.5022	0.524252	0.137173	0.466268
Cyp6w1	23.2257	62.7306	30.0366	3.8971	13.6671	515.138	0.334771	339.07414200000005	340.663	12.7988	0.575526	1.03153	106.393	136.816	193.486	30.4016	23.0972	18.031	38.015246000000005	40.1509	37.4697	0.113958	0.020496	0.062683
Cyp6a13	3.04105	8.25833	4.67229	3.44999	2.0166	8.96586	3.93734	4.66218	3.40882	3.16088	3.73807	2.44262	32.6759	45.0322	36.5065	11.211	18.8679	6.03611	19.0531	21.1095	18.4154	0.529496	0.399618	0.708631
Cyp6g1	124.852	256.523	277.114	27.9728	32.652750999999995	180.177	0.795164	128.338	130.877	36.2415	0.701252	0.953543	363.608	339.5	485.907	30.5368	22.5477	22.0128	5.44297	3.55505	2.35471	1.46355	0.49316	2.28617
Cyp6g2	0	1.7532	1.49944	0	0.408293	0.796584	0	0.81097	0.97102	0.462814	0	0	0.714342	0.573076	0.5956	7.66846	10.9887	7.72456	0.072298	0.176884	0.215163	0.544853	0.438123	0.334649
Cyp9h1	1.13215	10.8705	4.57019	0	0	12.699	0	10.9785	11.844	0	0	0	21.6972	32.5444	42.871	0.1127	5.11167	2.20571	8.16143	7.96422	6.26307	0	0	0.318613
Cyp6a23	16.4517	58.1844	54.8968	4.49066	3.47917	17.2786	1.42182	8.38443	9.61494	2.07161	1.01172	5.30506	62.8644	78.2096	75.0144	2.58072	1.17701	1.24795	9.98047	15.139	9.48406	0.775329	0.899068	0.615128
Cyp6a19	3.34395	3.06785	0.952023	0.493434	0.159913	3.36672	337.733	0.194151	0.184275	0.231586	298.49737100000004	313.432	179.235	17.3781	46.1162	1.18085	1.34855	0.424194	0.415619	0.370939	0.486829	0	0	0
Cyp6a20	19.0067	36.7725	16.1818	5.26143	4.42294	118.539	2.16886	94.4578	92.8202	3.90829	1.82174	2.87066	7.95122	10.6244	6.93374	1.38888	0	0.534358	89.0041	88.8385	90.0973	0	0.066186	0
Cyp6a21	13.2045	32.3307	29.2331	4.47035	2.45533	29.745	4.15866	8.64256	8.2875	2.68022	4.932	0.625871	7.1488	5.76555	5.23058	0	1.99688	0.716834	44.5113	66.6984	46.9322	0.071532	0	0
Cyp6d2	6.09822	11.4475	16.0143	0	0.470936	8.12297	1.5873	2.69565	2.87503	0.369865	2.40267	1.31704	4.53675	7.60322	8.31927	0	0	0.567193	0.173811	0.269515	0.424658	0.652961	0.446999	0.9764
Cyp9f2	91.8654	422.354	397.15	33.1681	13.1205	232.266	8.47421	230.06	226.562	14.293	8.67936	9.32297	55.2376	76.8321	64.2916	22.2048	32.6259	24.886	267.978	276.436	238.859	2.82514	4.04261	3.04073
Cyp6d5	127.873	349.435	393.892	105.059	144.757	323.063	0.732798	344.269	347.454	130.756	0.892043	1.95997	118.725	112.814	144.959	51.9756	41.028	20.839	220.813	223.992	197.213	0.666814	0.089682	0.107013
Cyp6d4	17.8733	49.143	38.7231	2.56984	2.37861	14.8658	15.5903	9.76357	9.11918	1.91429	13.8657	15.2871	10.6214	11.3162	9.03053	5.06343	0.898349	1.73896	5.31312	7.78791	4.99293	4.33622	5.05709	5.10166
Cyp6a18	26.0802	115.748	33.9078	6.49173	5.778779999999999	0	0.096143	0	0	6.04115	0	0	1.54228	0.432376	0.537928	7.45711	3.42771	1.29774	0	0	1.25299	0	0	0
Cyp6a17	14.0916	43.0041	39.1819	5.39658	6.78024	135.148	16.0496	76.4425	83.5174	8.07798	12.1085	20.6927	4.25821	5.62877	4.57251	0	0	0.19495	175.92	158.556	157.626	14.3067	17.9154	13.0721
cag	0.702322	2.42607	2.97924	29.4087	26.0744	13.3232	21.9754	12.1458	11.5965	23.5651	15.7969	14.5294	11.6496	4.6458	5.80549	8.83992	14.203	13.7308	14.1728	15.59	15.3756	23.4268	25.3585	26.2304
Ugt49C1	3.45171	14.762	12.0767	0	0.319291	37.9994	0.844684	17.5268	19.9328	0.22488	0	0.618023	10.8413	14.3833	16.7307	27.9058	31.5355	9.79116	16.3808	16.3059	13.4271	0.218853	0.254878	0.245929
Ugt35C1	0	5.47609	2.46705	0	0.498361	4.66433	0	3.7692	3.57546	0.300635	0	0	25.1256	31.8538	38.9206	2.26556	12.5886	4.39537	1.73595	1.56879	1.51658	0	0	0
Ugt49B2	0	0	0	0	1.9449	0	0	0	0	1.59572	0	0	0	0	0	0	0	0	0	0	0.139256	0	0	0
Ugt301D1	4.83461	18.2943	15.6582	0	1.39446	20.1771	4.45144	44.2319	46.2594	1.15595	4.53122	6.3686	23.2342	25.368	28.5696	5.73682	13.8563	4.35109	29.333	30.1007	34.3938	0.195708	0.271778	0.230469
Ugt36D1	0	1.44215	0.519865	4.7474	4.54425	6.22268	1.76361	9.55399	8.65287	3.82527	2.42502	1.30695	15.7658	36.134631000000006	25.6732	18.9288	11.6995	8.47173	22.7487	17.9695	24.3414	15.9125	15.8504	18.1036
Ugt50B3	0	9.38331	5.02478	16.5125	36.628772000000005	9.56379	3.37007	6.62296	7.92223	27.0127	2.31105	5.56227	7.682113999999999	7.43168	7.06477	1.8965	0.16199	0.278827	11.9848	35.0927	9.8897	0.688813	0.564242	0.889783
Ugt305A1	8.92221	15.6374	12.4231	67.8187	99.4881	0	0	0	0	88.81029799999999	0	0	1.76607	0.866863	0.147629	0	0	0	0.130445	1.63676	30.6105	0	0	0.025376
Ugt303A1	5.37358	16.8865	12.8047	1.04232	0.197896	0.538268	0	0.632469	0.445809	0.1316669999999999	0	0.129748	0.185843	0	0.082988	0.984669	0	0.155853	0.109736	0.958826	0	0	0	0
Ugt36A1	3.94034	13.7888	10.5351	6.42105	1.48001	12.3329	4.55912	7.40491	8.05856	5.02714	3.52166	4.6672	5.9737480000000005	5.48688	6.61312	1.49154	1.21972	0.528692	3.00157	3.1485	4.814633000000001	4.67423	5.200721000000001	5.39098
Ugt317A1	0	1.16192	1.68082	0.711383	3.02161	5.26919	2.99644	2.7819	2.57617	3.49423	3.13823	1.5788380000000002	6.5270090000000005	7.89102	5.15771	2.36245	4.12541	2.38272	2.3394	2.37399	3.3023	22.9536	22.8923	23.1498
Ugt302K1	0	0	0	0	0	0.94636	0	0.99832	0.80292	0	0	0	0	0.089662	0	0	5.6559	1.54185	1.36723	2.34709	1.14075	15.1675	14.8855	14.7041
Ugt37A1	0	1.62783	1.70514	0	0	0	0	0	0	0	0	0	1.19585	0.691438	1.01954	1.11077	0	0.065178	0.109465	0.467413	0.04288	0	0	0.039113
Ugt35B1	10.9144	50.754	27.4184	23.9954	24.136	40.6374	0	25.4528	27.7022	20.6596	0	0	2.96772	1.45214	1.67142	17.7964	30.1265	12.8123	0.336526	0.243733	0.436105	0	0	0
Ugt35A1	19.7865	59.478	31.6233	2.97098	2.66718	30.4607	5.64102	17.0651	18.0314	2.56323	4.3617	5.9901	5.26359	3.61671	1.68603	0.615333	0.173667	0.590423	26.4858	27.5902	23.9047	1.29325	1.38339	0.998105
Ugt37C1	0	0.042746	0	0	0.173935	0	0	0	0	0.182806	0	0.013199	2.38023	2.68591	2.31977	0.260665	0	0.039249	0	0	0	0.062926	0	0.028768
Ugt37B1	3.95798	24.9194	17.2429	0	1.21746	7.53774	0	1.20672	0.625333	0.795268	0	0	1.07457	0	0.155499	0	0	0	0.052387	0.252229	0.058332	0	0	0
Ugt307A1	0	0	0	0	0	0	0	0	0.268777	0	0	0	4.75196	9.76737	7.30214	0	0	0	0	0.203942	0	0	0	0
Ugt36F1	0	0	0	12.7452	10.2764	34.8962	0.238698	9.29749	7.61019	9.36186	0	0	0.186525	0.23722	0.067132	0	0	0	5.54892	5.28082	8.0167	0	0	0
Ugt49B1	11.2411	46.6538	39.5782	4.42894	1.79871	54.9191	0	29.2291	27.3404	1.62719	0	0.016946	62.4785	81.8188	103.241	12.2477	17.8753	12.2481	15.589	16.0992	13.7053	0.74573	0.48626	1.02178
Ugt37A2	5.33591	32.106	41.3537	0	0.221613	0	0	0.139583	0.06819	0	0	0	0.691366	0.107867	0.27016	0	0	0	0.073186	4.95511	0	0.03207	0	0
Ugt37A3	2.8314	47.3724	54.4338	0	0.136398	1.81191	0	12.2005	12.0497	0.339584	0	0.069178	1.67968	1.26365	1.78751	0	3.6222	1.64478	0.383145	2.04283	0.244652	0.616666	0.02941	0.13536
Ugt303B3	11.5594	32.9761	22.9319	3.70657	1.72401	0	0	0	0	1.09738	0	0.018875	2.16165	0.769001	0.342578	0	0	0	0.059028	2.91231	0.212238	0	0	0
Ugt303B1	3.65062	10.2183	4.06121	0.178248	0.603575	0	0	0	0	0.465318	0	0	0.590475	0.055116	0.101474	0	0	0	0	0.8551230000000001	0.426702	0	0	0
Ugt303B2	0.509958	2.34839	0.355382	0.823308	2.08162	0	0	0	0	1.75823	0	0	0.089472	0	0	0	0	0	0	0.125243	0.52971	0	0	0
Ugt35D1	0	0	0	0	0	0	0	0	0	0	0	0	0.050764	0	0	0	0	0	0	0	0.003329	0	0	0
Ugt304A1	1.97883	11.9397	3.39508	0	0	0	0	0	0	0.181055	0	0	0.499611	0	0	0	0	0	0	0.557519	0	0	0	0
Ugt35E1	0	2.09871	1.35332	0	0	0	0	0	0	0	0	0	0.04869	0	0	0	0	0.069394	0.029519	0.137265	0.043689	0	0	0
Ugt35E2	0	0.385599	0	0	0	2.257	0	1.15337	0.59929	0.088996	0	0	0.151829	0	0	0.340936	5.11074	0.417267	2.02485	1.66979	1.28258	0	0	0
Ugt302E1	2.37362	3.19119	2.99133	0	0	1.16049	0	0.606536	1.00888	0	0	0	1.02502	1.75449	0.98161	0	3.25761	0.752768	0.489003	1.80184	0.587754	0.256857	0.283568	0.309446
Ugt302C1	21.5972	42.9538	48.8912	3.73967	8.2434	80.0737	23.8605	49.9772	51.7278	8.18024	25.4395	18.3632	22.1914	17.203	13.9418	13.8227	13.6693	6.11391	81.991	88.6711	81.3318	26.617	34.4824	36.0712
Ugt37E1	0	0	0	0	0	0	0	0	0	0	0	0	0.133173	0	0	0	0	0	0.148318	0.775665	0.200489	0	0	0
Ugt37C2	2.9515330000000004	6.24869	5.74247	0	0	0	0.055727	0.103654	0	0	0	0.041093	0.167487	0.116863	0.1321169999999999	0	0.338402	0	0.047942	0.251214	0.039237	0	0	0
Ugt37D1	23.8168	52.707975000000005	74.3141	1.30252	1.21395	25.7585	0	29.0067	32.9475	1.1872	0	0.542773	4.83643	6.93603	5.21634	9.61246	11.3428	5.74419	92.7835	89.3254	64.72677399999999	0.428962	0.259265	0.151707
Ugt36E1	2.58474	6.16496	7.69239	2.85886	2.08074	81.5264	78.1471	23.1025	23.4413	1.71548	78.1011	76.8875	50.8544	24.3116	36.3162	10.5369	15.0664	3.43742	5.722	4.66485	4.903002000000001	0.100757	0	0.119591
Or85e	0	0	0	0	0	0	0	0	0	0	0	0	0	0	0	0	0	0.105117	0	0	0	0	0	0
Or22b	0	0	0	0	0	1.3612	0	0	0.269506	0	0	0	0	0	0	0	0	0.121993	0	0	2.11252	0	0	0
Or7a	0	0	0	0	0.610239	0	0	0	0	0	0	0	0	0	0.096353	1.49742	1.98367	0.178243	0.165934	0.260915	0.118646	0.130732	0.097136	0.117161
Or9a	0	0	0	0	0	0	0	0	0	0	0	0	0.248229	0	0	0	0	0.200155	0	0.034689	0.13461	0	0.097842	0
Or10a	0	0	0	0	0	0	0	0	0	0	0	0	0	0	0	0	0	0	0	0	0	0	0	0
Or13a	0	0	0	0	0	0	0	0.513878	0.403529	0	0	0	0	0	0	0	3.10907	1.09461	0	0	0.043126	0	0	0
Or22a	0	0	0	0	0.213348	0	0	0.37321	0	0.265581	0	0	0	0	0	0	0.770727	0.273174	0	0	0.272234	0	0	0
Or22c	0	0	0	0	0	0	0	0	0	0	0	0	0	0	0	0	1.0716	0.343963	0	0.084916	0.116197	0.129409	0.122846	0
Or23a	0	0	0	0	0.895582	0	0	0	0	0.557669	0	0	0	0	0	0	0	0	0	0	0.960228	0	0	0
Or24a	0	0	0	0	0.189954	0	0	0	0	0	0	0	0	0	0	0	0	0	0	0	0.070918	0	0	0
Or30a	0	0	0	0	0	0	0	0	0	0	0	0	0.557568	0	0	0	0	0	0	0	0	0	0	0
Or33a	0	0	0	0	0	0	0	0	0	0	0	0	0	0	0	0	0	0	0	0	0.166363	0	0	0
Or33b	0	0	0	0	0	0	0	0	0	0	0	0	0	0	0	0	0	0	0	0	0	0	0	0
Or33c	0	0	0	0	0	0	0	0	0	0	0	0	0	0	0	0	0	0	0	0	0.101857	0	0	0
Or42a	0	0	0	0	0	0	0	0	0.509582	0	0	0	0	0	0	0.992701	0	0	0	0	0	0	0	0
Or42b	0	0	0	0	0	0	0	0	0	0	0	0	0	0	0.103022	0	0	0.529744	0	0	0	0	0	0
Or43a	0	0	0	0	0	0	0	0	0	0	0	0	0	0	0.101069	0	0	0	0	0	0	0	0	0
Or43b	0	0.293256	0	0	3.09169	3.84152	11.749	4.29873	4.51612	3.50366	11.3163	7.15647	3.30932	1.41203	1.27132	27.5299	50.8013	19.1421	0.615845	1.15827	1.28997	5.80514	7.05226	5.89908
Or45a	0	0	0	0	0	0	0	0.051077	0	0	0	0	0	0	0	17.8191	10.4768	6.21401	0	0	0	0	0	0
Or45b	0	0	0	0	0	0	0	0.155383	0.123363	1.1061	0	0	0	0.004047	0	0.715563	0	0	0	0.046876	0	0	0	0
Or47a	0	0	0	0	0	0	0	0	0	0	0	0	1.58954	4.22174	2.72171	0	0	0.081981	0	0	0.935405	0	0.07109	0
Or49a	0	0	0	0	0	0	0	0	0	0	0	0	0	0	0	0	0	0	0	0	0	0	0	0
Or49b	0	0	0	0	0	0	0	0.135111	0.129916	0	0	0	0	0.184759	0.323338	0	0	0.167967	0.1367	0.077874	0	0	0	0
Or59a	0	0	0	0	0	0	0	0	0	0	0	0	0	0	0	0	0	0	0	0	0.062323	0	0	0
Or59b	0	0	0.330014	0	0.964462	0	0	0.944435	1.073	0.836445	0	0	0	0	0	0	0.04023	1.58606	0.483491	0.685117	0.206208	0	0	0
Or59c	0	0.213027	0	0	1.03746	0.240559	0	0.042653	0.041675	0.709297	0	0	0	0	0	0	0.153649	0.076922	0	0.121661	0	0	0	0
Or63a	0	0	0	0	0	3.56987	0	2.30444	1.58796	0	0	0	0	0	0	13.8972	18.2658	9.76098	0.06747	0	0.103388	0	0	0
Or67a	0	0	0	0	0	0	0	0	0	0	0	0	0	0	0	0	0	0	0	0	0.269816	0.11816	0.191361	0.251547
Or67b	0	0	0	4.74189	7.0685	0	0	0	0	5.4954	0	0	0	0	0	0	0	0	0.118231	0	0.284935	0	0	0
Or67c	0	0	0	0	0	0	0	0	0	0	0	0	0	0	0	0	0	0	0	0	0	0	0	0
Or71a	0	0	0	0	0	0	0	0	0	0	0	0	0.451412	0.645001	0.249165	0.91981	0	0.629743	0.717989	0.467857	0.8691	0	0	0
Or83a	0	0	0	0	0	0	0	0	0	0	0	0	0	0	0	0	0	0	0	0	0	0	0	0
Or85a	0	0	0	0	0	0	0	0	0	0	0	0	0	0	0.051316	0	0	0.103649	0.065323	0.052428	0.057959	0	0	0
Or85b	0	0	0	0	0	0	0	0	0	0	0	0	0	0	0	0	0	0	0.029645	0	0.070206	0	0	0
Or85c	0	0	0	0	0	0	0	0	0	0	0	0	0	0	0	0	0	0	0	0	0.369673	0	0	0
Or85d	0	0	0	0	0	0	0	0	0	0	0	0	0	0	0	0	0	0	0	0	0	0	0	0
Or85f	0	0	0	0	0	0	0	0.592161	0.533455	0	0	0	0.509178	0.161032	0	2.2243	1.19127	1.73554	1.01448	0.874479	0.607115	0.309182	0.421129	0.43531
Or92a	0	0	0	0	0	0	0	0	0.462432	0	0	0	0	0	0.05119	0	0	0.089699	0	0	0	0	0	0
Or94a	0	0	0	0	0	0	0	0	0.100177	0	0	0	0.45545	0.583903	0.216842	0.814969	0	0	0	0	0.058858	0	0	0
Or94b	0	0	0	0	0	0	0	0	0	0	0	0	0.054584	0	0	0	0	0	0	0	0	0	0	0
Or98a	0	0	0	0	0	0	0	0	0	0	0	0	0	0	0	0	0	0	0	0	0	0	0	0
Or98b	0	0	0	0	0	0	0	0	0	0	0	0	0	0	0	0	3.37681	0.50154	0	0	0	0	0	0
Or19a	0	0	0	0	0.19534	0	0	0	0	0.221834	0	0	0	0	0	0	0	0.842634	0.206253	0.092089	0.121977	0	0	0
Or1a	0	0	0	0	0	0	0	0	0.259493	0	0	0	0.461163	2.73311	0.764726	1.77037	4.09036	0.424452	0.57401	0.286324	0.413004	0	0	0
Or2a	0	0	0	0	0.221334	0	0	0.584588	0.598216	0.56045	0	0.541311	0.641347	0.667663	0.4684	0.648231	1.69273	1.25402	0.068692	0.049243	0.035685	0.61021	0.72951	1.1287
Or19b	0	0	0	0	0.19534	0	0	0	0	0.221834	0	0	0	0	0	0	0	0.431223	0.101607	0.172209	0.376434	0	0	0
Or82a	0	0	0	0	0	2.29502	0	2.21578	2.20902	0	0	0	1.06352	1.38826	2.41963	3.81894	6.36505	1.50681	0.191034	0	0	0	0	0
Or46a	0	0	0	0	0	2.33308	0	0	0	0	0	0	0	0	0	0	0	0	0	0	0	0	0	0
Or69a	0	0	0	0	0	0	0	0	0	0	0	0	0	0.078173	0.073168	0	0	0	0	0	0	0	0	0
CG43088	0	0	0	0	5.33021	0	0.592215	0	0	4.28123	0	0.621115	0	0	0	2.67544	0	0	0	0	2.85708	0	0	0.0838
CG12253	0	2.64377	0	13.6519	11.4054	12.2463	29.8345	9.6473	9.14334	7.60869	29.3277	27.8133	20.404	2.2398	4.99829	79.3023	57.0388	38.8998	2.12703	1.44389	3.87852	33.4651	35.3917	34.0024
CG7492	6.16891	7.3053	6.52695	54.3042	41.1078	33.5896	66.173	34.0731	32.0372	42.6007	62.8862	57.0702	43.8657	16.8642	18.9043	51.8612	57.4786	30.049	19.9878	20.7796	30.25	16.1734	19.0637	22.1069
Cpr50Ca	0	0.217124	0	0	0	0	0	0	0	0.055061	0	0	0.022302	0	0	0	0.60794	0.021308	0.034397	0.018266	0.164176	0	0	0
resilin	0	0	0	0	0	0	0	0.406801	0.607414	0.210784	0	0	0	0	0	0	1.07006	0.10841	0.07944	0	0.558434	0	0	0
Cpr56F	0	0.884569	0	27.7844	59.461	0	0	0	0	55.3941	0	0	0.74752	1.33221	0.279294	0	0	0	0	0.045081	5.99538	1.19529	1.22281	1.59858
Jhe	0	0.292265	0.325561	0	0	16.445083999999998	2.00862	3.6551	3.47995	0	1.81155	0	0.346552	0.639335	0.928299	0.860671	0	0	5.3701430000000006	5.75644	6.5575	0	0	0
alpha-Est10	3.79393	17.458	15.3204	9.36554	18.996139000000003	33.8958	25.9384	13.9887	18.0291	18.9013	26.9643	14.7897	20.7933	15.2936	12.0621	6.58808	4.64135	2.57742	21.3744	24.0734	28.237	0.578947	0.847642	1.5064499999999998
alpha-Est5	26.6229	61.550869000000006	36.7917	7.51986	13.304	9.72415	28.9434	3.12856	4.21087	12.7188	28.2992	22.5557	17.9647	11.5239	14.0393	4.11501	3.52615	1.39997	1.7903	3.9969	3.74896	0.487121	0.518924	0.565636
alpha-Est2	0.88415	0.985077	1.15427	0	0	5.80421	0	5.77707	6.28774	0	0	0.030168	46.5481	46.2698	65.5937	11.9415	7.92021	3.30662	3.54626	2.59202	2.85626	1.13204	0.022899	0.6273
CG4757	0.894353	0	0	0	0	79.6138	0	1.71115	1.71665	0	0	0	76.4896	215.81	339.365	2.25067	5.9416	1.64176	30.745220000000003	38.0678	40.8498	0	0.037114	0.095133
CG10175	1.75518	1.16872	0.172007	7.11153	23.8723	18.0431	0.957741	15.137034000000002	14.1658	19.0984	1.10139	0.4847019999999999	1.13137	3.4596	1.92599	0.572014	1.68962	0.252571	15.0211	13.840320000000002	12.9125	0.247582	0.249015	0.267337
alpha-Est8	7.25916	18.973	13.7701	7.70411	4.79678	80.8532	0.667315	90.2276	91.3364	5.00852	0.367787	0.518074	28.3518	30.7851	32.3346	18.3756	24.7349	10.7388	43.9524	41.9411	36.8844	0.279796	0.053587	0.414126
alpha-Est7	11.861	35.2822	33.1554	5.97295	3.06671	165.104	0.795268	125.386	131.292	3.14345	0.64472	0.147574	90.8625	111.423	132.77	51.8868	50.2016	21.7557	44.2093	38.4596	43.4215	2.32758	0.192546	2.72781
alpha-Est6	0	0.56546	0	26.0551	18.6306	0	0	0	0.063511	19.0932	0	0	0.505596	0	0	0	0.643665	0	0.103582	0.276173	17.608	0	0	0
alpha-Est4	1.42738	11.3247	6.1602	1.80483	0.480142	1.46127	0.569458	0.545881	0.200011	0.290601	0.353754	0	1.63608	2.7842	1.78567	0	0	0.323672	0.429189	0.339011	0.972793	0.524226	0.496673	0.35803
alpha-Est3	24.7329	26.640317000000003	43.7721	211.721	198.407	11.8229	14.4516	17.0607	19.3884	234.89	16.5944	9.13842	26.0413	31.2329	25.2049	0	0	0.02871	14.6217	14.843256000000002	55.2899	1.62276	2.53065	3.13074
alpha-Est1	18.0714	25.8196	36.4117	17.7918	7.78088	54.7232	35.8779	48.0686	43.8343	9.20079	37.2293	24.4675	32.0132	30.9578	35.5687	4.97041	7.80135	7.55746	114.394	105.078	90.2024	1.09961	0.069053	0.592328
clt	3.55916	9.14794	7.22214	2.64982	4.47702	17.8788	20.1676	15.2625	14.8204	5.50469	18.7599	15.4638	20.1534	9.13701	12.8832	11.4286	8.3978	5.83132	10.4073	11.891	13.4512	17.7045	20.43	18.6963
CG6414	0	0	0	0	0	0	0	0	0	0	0	0	0	0	0	0	1.42135	0.038771	0	0	0	0.237095	0.806047	0.454369
CG3841	16.1638	76.4364	35.9087	24.6726	20.0172	0	0	0	0	16.7138	0	0	0.731397	0	0	0	0	0	0	0.980235	5.47783	0	0	0
CG4382	0	0	0	0	0	0	0	0	0	0	0	0	0	0	0	0	0	0	0	0	0	89.736	81.6759	96.4955
Jhedup	0	0	0	0	0	5.93267	0	4.67054	3.91486	0	0	0	0	0	0	0	0	2.05548	0.594978	0.191691	0.459253	0	0	0
gas	15.2608	27.0535	36.239	6.06806	1.85263	0.731612	0	1.75924	1.72821	2.47733	0	0	1.24711	1.81613	0.899313	2.70069	6.69511	2.51991	1.24832	3.33404	0.929785	0.139431	0.140384	0.139559
alpha-Est9	10.7745	23.3795	10.7805	1.51134	1.66254	67.84060600000001	2.08729	48.123	49.7068	1.52803	2.21572	2.45512	7.3439	10.5766	9.55813	47.1483	54.3686	19.2367	21.3923	23.1322	22.0141	0.205722	0.083888	0.036283
Est-6	11.3238	79.17074600000001	27.6925	287.912	287.329	390.433	0.257864	191.61	185.619	242.01	0	0.445187	167.28007300000002	193.417	297.768	21.9253	41.0004	11.2794	10.5022	6.05799	7.25532	0.170521	0	0
Est-P	0	0	0	0	0	0.966518	0	0.487242	1.89639	0.669668	0	0.071733	0.901936	1.30959	1.53334	0	0	0	0	0.077905	0.440908	0.074902	0.02938	0.200714
CG6006	5.66194	5.11722	2.41477	1.32042	2.59282	17.0675	2.45646	33.5627	32.0112	2.37604	2.18249	2.9826	5.281439000000001	9.05969	3.20106	33.793	17.8901	25.5666	3.94241	4.07674	4.32628	0	0.050686	0.064801
CG8654	2.56167	9.54919	8.90331	13.9281	36.7341	3.46308	0	34.373878000000005	34.5189	30.6005	0	0.019212	32.6022	33.5663	45.2495	9.15112	16.243821999999998	2.88295	1.38406	0.425354	16.0019	2.64795	1.78485	1.31902
CG4630	2.69774	5.26817	4.87952	0	0.878831	7.32838	0	10.8626	12.6871	0.953688	0.262283	0	4.47386	4.99383	4.1332450000000005	12.487	12.049	8.0227	6.65951	7.97267	5.70876	0.869559	0.546447	0.98189
Orct2	1.31169	1.3715350000000002	2.28877	5.64073	5.9729410000000005	3.66074	1.16654	2.39781	3.30378	7.216699999999999	1.14112	0.144189	1.88688	3.46662	1.42233	7.357158999999999	6.01077	3.57455	1.20963	1.42793	1.82967	13.2794	16.3978	18.8067
Orct	4.57045	11.3482	9.22278	4.00092	2.81401	20.6114	0.544246	21.1842	18.9848	2.57765	0.4560579999999999	0.277109	20.0011	22.5003	29.1711	22.9025	34.854915000000005	16.9598	3.4619	2.75532	2.49512	5.58002	6.3479	9.61471
Balat	0	0	0	0	0	0	0	5.39582	4.12557	0	0	0	0	0	0.029659	2.34893	0	0.563772	0	0	0	0	0.917022	0.001622
CG5592	0	0	0	15.5895	4.53973	0	0	0	0	3.72298	0	0	0	0	0	0	0	0	0	0	1.84386	0	0	0
CG10486	0	0	0	8.01849	3.2821	0	0	0	0	2.86013	0	0	0	0	0.033997	0	0	0.028878	0	0.100941	2.9768350000000003	0	0	0
CG42269	1.88053	1.39955	2.65288	0	0	1.26052	0.169777	4.74158	4.7652	0	0.412007	0	2.47657	3.61743	2.23363	3.21559	0	1.34371	6.52754	6.35402	5.07751	0.069653	0	0.115928
SLC22A	5.43741	7.95112	6.16466	2.39716	1.28637	6.994	0.67438	10.1409	11.641	1.554	0.617538	0.290047	3.51387	4.59613	5.04904	22.4444	33.8319	21.9158	1.05713	1.15085	0.983776	0.208654	0.136248	0.293116
CG7458	14.6395	21.0385	24.6243	2.91699	4.35827	6.14759	75.7758	6.66605	6.03853	4.34833	79.3491	85.3275	34.1162	7.62071	10.426	5.81543	5.20976	1.54515	1.07417	1.70586	0.939629	0.341224	0.10045	0.212399
CG14855	0	0.318501	0	0	0.614632	1.22653	0	1.73185	1.52185	0.634237	0	0	0.91879	1.84028	0.897017	2.01115	8.17114	2.01148	2.11201	2.09563	1.92483	0.30057	0.295747	0.820246
CG14856	0	0.629206	0	0	0	0	0	0.349626	0.501292	0	0	0	0.288666	0.93346	0.503027	0	0.789213	0.731758	0.402263	0.591964	0.306376	0.125604	0	0.161817
CG14857	3.03596	13.7753	4.00517	0	0.805757	0.611128	0	1.46019	1.36988	0.941503	0	0	0.317524	0.184761	0.687687	1.07576	2.65516	0.749282	0.414966	0.282012	0.429951	0	0.02878	0
CG8925	7.86448	13.9061	10.3871	0	0.63331	1.39246	0	1.21527	1.20806	0.419328	0	0	1.17026	1.00137	0.192423	0	0.947906	0.756171	4.253851999999999	2.97187	2.04886	1.08875	0.829812	1.01559
CG6126	13.0199	58.2725	43.0093	9.18481	3.24058	99.7268	28.0684	67.721	70.0938	3.66664	25.1075	22.8625	17.1393	15.8591	16.1069	37.4504	73.7955	39.0859	22.4172	18.7558	15.6289	3.36523	3.34262	3.05342
CG7333	0	0.71765	0.651676	8.369	10.148	0	0	0	0	8.32485	0	0	2.64177	4.47479	2.75965	0	0	0	0	0.132105	6.31235	0	0	0
CG7342	0	1.98307	1.58517	2.88301	2.30274	1.20297	0	2.16024	1.64559	2.08301	0	0	0.303466	0.396015	0.449129	0	0	2.94552	1.84238	2.10351	2.33467	0.199838	0	1.0896
CG17751	9.95448	46.3796	26.614	1.93831	0.789592	0	0	0	0	1.17038	0	0	2.89082	0.764506	0.864106	0	0	0	0.163208	0.137523	0.242445	0	0	0
CG17752	40.3995	166.122	165.612	10.4488	5.91212	0	0	0	0	4.83352	0	0.02773	6.91171	0.693457	1.78956	0	0	0.104147	0.059534	0.340964	0.726711	0	0	0.058155
CG16727	126.009	216.197	139.429	21.3213	17.4055	0	0	0	0	19.2368	0	0	4.57288	0.291033	3.08063	0	0	0	0.022144	0.230629	0.46078	0	0	0
CG6356	0	0.55903	0	0.919123	2.52289	68.9782	0	46.9058	47.7393	2.63018	0	0.051032	1.24493	2.91948	2.07604	40.5672	67.6461	40.1834	4.56779	3.85228	4.26795	0.595192	0.151504	1.4467
CarT	0	0	0	0	0.56964	16.6912	0	20.2918	18.8151	0.283743	0	0.112453	0.241657	0.107644	0.032237	0	5.10072	0.93045	0.153558	0.151763	0.388118	0.128072	0.267091	0.188612
CG6231	7.66424	12.8587	7.50827	12.9702	12.2349	21.5596	5.48985	37.2163	37.9416	10.5612	5.13138	6.79543	11.1761	15.0486	10.5528	25.4606	40.8953	17.188651999999998	24.6646	20.6853	27.1875	0.658244	0.765448	0.465876
seq	3.31817	0.983607	1.08	0.753872	5.36183	29.3614	11.8648	77.7343	70.52866300000001	5.62819	20.6352	13.7395	4.87277	0.977848	1.08315	150.463	52.3063	100.353	0.051643	0.574094	0.83912	0.177156	0.8438060000000001	0.705346
CG32121	0	0.653564	0	7.33813	39.2441	6.8953	0	12.9209	11.9565	41.0181	0	0.012567	0.061843	0.15318	0.023073	0	0.394233	0.867891	10.8508	9.49156	16.1975	0	0	0
CG6118	0.412819	0	0	0	0.362766	0	0	0.33754	0.258383	0.267481	0	0	0	0	0	0	0	0.144008	0.01474	0.030366	0.196248	0.072442	0.135926	0.076386
br	1.98851	0.554886	0	0	2.6082750000000003	24.848	17.286793000000003	44.5001	43.3756	2.29528	13.8696	10.1715	2.3469	0.910966	0.250875	46.918082000000005	32.5113	42.79991199999999	0.209156	0.171262	0.648404	62.4823	79.1632	99.79338599999998
fru	1.36136	1.93962	0.294899	13.6623	25.1947	35.905556000000004	1.95372	87.6753	88.41229100000001	30.4603	2.06149	1.08964	0.7682019999999999	0.562827	0.259453	75.7564	56.05803600000001	55.3736	12.456834999999998	12.028589000000002	15.8976	13.5282	21.9117	12.6511
chinmo	0.253063	0.763379	0.052906	11.3611	34.1986	21.8154	0.52373	29.698	29.5025	32.4598	0.506857	0.603866	0.033044	0.102068	0.0176	23.4769	16.5434	10.0253	0.061517	0.091587	4.61688	0.550367	0.692741	0.568485
rib	0	0.158001	0	12.9953	34.7972	0.297368	0.04695	0.881272	1.19119	37.9633	0	0.032156	0.048624	0.102574	0	0	0	0.033869	0.098351	0.226176	2.9658	0.150374	0.078712	0.088266
Trl	31.5667	49.139275000000005	23.2982	14.2113	102.574	115.659	142.623	164.043	186.548	108.409	182.096	188.324	42.093	15.919809000000004	12.7253	46.984739000000005	27.5907	98.0871	25.6495	24.8818	35.3397	55.6191	65.88148000000001	63.730143000000005
CG3726	3.82088	5.12542	3.99547	0	2.64115	20.6141	30.819	20.0755	21.4402	3.09515	30.6828	20.2126	15.8595	14.4632	11.8435	63.5447	46.9206	28.4643	8.339096999999999	7.284346999999999	7.23453	1.55338	1.67846	2.50592
ab	0.471073	0.376647	0	23.6107	44.4901	31.371	0.302863	61.1845	58.9896	54.7215	0.34461	0.306723	0.090116	0.2200949999999999	0.1774569999999999	78.3317	42.054	50.4961	0.8102039999999999	0.841283	7.35756	17.5157	25.7808	22.028457000000003
bab2	18.4979	23.620786000000003	8.92453	1.09936	2.74828	17.774777999999998	0.175234	18.5777	20.3085	2.52598	0.284122	0.549836	3.2141900000000003	6.28737	3.26285	24.2537	13.561	13.2239	4.93838	5.42106	5.70953	4.52442	5.73494	6.79451
mamo	5.9534780000000005	7.91329	1.94271	0.438014	2.35706	44.8356	6.61193	55.4584	56.2305	2.1999370000000003	6.00851	7.3837	4.32776	6.08381	3.14047	22.7943	12.4153	15.7464	4.4038450000000005	5.07102	4.954033999999999	0.487271	0.584226	1.09714
CG8924	0	1.29862	0	0.62294	5.75245	25.9305	119.26	23.8258	25.7326	5.84535	125.975	126.784	38.1714	3.70246	7.05605	61.2441	43.6056	34.5261	1.11126	0.865532	2.03004	18.6849	22.8061	24.7552
BtbVII	25.7995	19.4233	13.4054	24.041151000000003	50.9354	119.838	235.539	133.685	135.464	53.04543399999999	241.414	180.751	65.5715	16.4271	21.131778000000004	177.994	111.773	100.966	21.467906000000003	18.9954	22.812	10.8804	17.648880000000002	11.5374
CG6765	0	0	0	0	0.631719	25.6374	0.05094	34.8483	35.5944	0.492429	0	0.020022	0.147676	0.168949	0.097591	123.646	53.9769	96.3569	0.743183	0.851204	0.638859	0.117317	0.197925	0.266694
lolal	79.9078	99.6451	14.093104000000002	50.2811	167.83227399999998	345.00390500000003	596.494	290.507	297.762	143.419	449.896	1219.03	148.257	55.9457	55.5876	155.15	173.84	103.548	40.3322	44.9616	55.77586300000001	130.61740400000002	114.096	146.4
bab1	1.17158	0.414352	0	0.494707	0.786127	5.62116	0.321741	7.172	6.839729999999999	0.845744	0.119357	0.340575	0.444148	0.419543	0.26903	14.7772	12.5377	8.848184999999999	0.335413	0.459413	0.514653	0.375749	0.547076	0.506698
ttk	21.8848	19.8675	10.7474	10.1162	19.0155	53.7935	171.52736299999998	62.47949199999999	64.6249	20.2589	171.292	127.726	39.59682600000001	15.0008	14.8495	9.93128	9.21031	6.39977	18.6075	20.2498	23.361239000000005	27.5286	38.4097	38.938376000000005
lola	101.9	104.426	56.11987699999998	37.5268	98.86472700000002	548.4884470000001	2102.43	743.028	736.645	102.947	2078.97	1852.9808199999995	365.91	63.56053400000001	92.82187299999998	525.808	406.57430199999993	351.023	32.1585	33.2771	45.48	49.1824	66.3737	66.7105
CG14135	0	8.397953000000001	1.54979	0	2.5831	20.325	11.6366	11.5072	11.828	1.59611	10.696	21.6404	10.8379	4.3439	5.0803	5.11241	5.87611	1.42681	16.5469	17.9619	17.3793	19.7199	16.0532	16.8959
CG10431	0.673122	0.746528	0.942937	2.23753	8.20506	2.946	13.558394000000002	1.49013	1.59071	8.75545	12.0131	12.9441	4.60902	0.571384	0.697036	4.57168	2.46881	0.923657	0.5511429999999999	0.348047	3.28379	0.6825680000000001	1.08391	0.957785
CG9518	0	0.284777	0	0	0.094931	0.403965	0.152206	0.545832	0.557839	0.079578	0.242997	0	0.162013	0.332944	0.074089	6.52551	2.23965	1.81373	0.140315	0.215236	0.389091	0.041085	0.0495	0.05635
CG45065	0	0	0	0	0	0	0	0	0	0	0	0	0	0	0	0	0	0	0	0	0	0	0	0
CG9512	89.86175700000001	189.038	197.69	25.4407	27.9275	162.892	3.40855	741.346	724.153	30.248	3.37049	4.8303	28.5173	39.1531	33.3956	37.4282	129.103	68.0152	5.759901999999999	2.40936	3.4139	0.109902	0.076393	0.210496
CG12539	0	0	0	0	0.175394	0	0	0	0	0.331838	0	0	0	0.11517	0	7.2371	0.667326	2.35616	0.056536	0.065251	0	0.285198	0.220845	0.702976
CG9521	0	0.130712	0	0	0.033462	3.51911	0	2.67567	3.70153	0.055539	0	0.027969	0.417503	0.573361	0.066072	1.34573	2.81274	1.143	0.370982	0.129805	0.81363	1.26495	1.60386	0.971045
CG9519	0.302056	1.17024	0	10.5887	2.37408	8.16381	0	7.01779	7.71891	2.86083	0	0	0.097015	0.626326	0.055182	5.7224	2.22552	1.61255	64.2728	71.251	48.8719	0	0.023631	0
CG9514	0.305414	2.29348	1.36875	0	0.365019	0.259275	0	0.830617	1.24334	0.566162	0	0.285158	0	0.295534	0.077248	4.14975	2.26449	2.02375	0.041968	0.02828	0.042205	0	0.01582	0.145624
fiz	85.14473699999999	254.403	216.305	30.778	17.7163	2.53536	0.302779	6.10418	4.80388	15.0111	0.381828	0.048834	4.74165	3.16465	4.66564	1.7994	3.18298	1.43365	0.660543	1.92921	2.14581	0.35777	0.032903	1.20343
CG12398	0	0.188242	0	0	0	0	6.79269	0.180915	0.117843	0	6.54614	2.14274	4.35708	1.96554	0.593184	3.88458	1.14319	1.53463	0	0.057464	0.089753	0.013312	0.027688	0.024344
Eo	0.617101	1.70278	0.795733	0	0.333094	0	0	0.116717	0.34212	0.399844	0	0	0.031598	0.039003	0	2.20096	0	0.977285	0	0.031325	0	0	0	0
CG9503	0.249995	0.147596	0	0.326409	0.657247	0.270424	10.7969	0.192384	0.171514	0.868599	8.87643	16.4843	2.31913	0.43007	0.300757	2.19768	2.62738	1.17768	0.034949	0	0.172824	4.16421	4.90495	8.24832
CG9522	0	0	0	0	0.4497	0	0	0.462993	0.345933	0.3732	0	0	0	0.076655	0.192785	2.33459	3.04025	1.53734	0	0.028572	0.107389	0.099873	0.044752	0.21169
ninaG	0	0	0	0	0	18.9682	0	10.6217	10.158	0	0	0	0	0.162538	0	0	0.554365	0.34247	0.144431	0	0.072645	0	0	0
CG6142	0	0.620598	0	0	0	6.88346	0	4.68039	4.63915	0	0	0.013225	1.4377	3.80055	3.89417	5.1591	3.26722	1.6935	1.20824	0.965978	1.08837	1.2492	1.86366	0.707485
Cyp4d14	7.94111	27.786835000000004	19.3012	0	0.9384	0.478264	0	1.19437	0.36365	1.25008	0	0	1.45112	0.449019	1.80619	0	0	0	0.031707	0.197814	0.192604	0.380559	1.12311	0.8536619999999999
Cyp312a1	1.75473	11.2918	4.07458	83.0782	79.61266699999999	0.919881	0	0	0	77.0628	0	0	3.79118	5.892714999999999	3.11829	0	0	0.042489	0.730704	0.789988	23.721	0	0	0
Cyp313b1	0	0.82261	1.90382	0	0.319048	0.865753	0	1.45027	1.63585	0	0	0	0	1.71231	0.360763	0	0	0.22075	1.25669	0.888629	0.687389	0.349295	0.36015	0.219817
Cyp4d1	11.9413	32.7034	60.6126	4.13355	1.03061	14.8956	0	3.87717	3.830721000000001	1.00198	0	0	3.68961	3.20897	2.27306	0	0	0	0.184095	1.96358	0.167738	3.27788	0.345817	6.11749
Cyp4e2	53.9357	103.354	113.234	13.2807	9.83328	205.113	66.9253	92.4437	92.5891	8.0133	57.4625	91.8837	91.9745	85.5562	104.635	28.5012	26.1296	16.3188	22.4602	23.8671	22.7202	28.7536	29.9266	37.6855
Cyp4e3	0	1.38715	2.19254	0	0	0	0	4.79315	5.76448	0	0	0.043938	123.662	83.694	92.5151	0	1.58749	1.30525	102.308	117.141	111.312	0	0	0
Cyp4d8	3.98685	14.0791	11.8072	4.80251	2.6576	13.2119	0	7.27189	7.19443	2.23887	0	0	16.5234	20.5116	14.1976	0	0	0.999129	15.2115	16.5259	19.212	0	0	0
Cyp4c3	0	1.01532	0	2.90684	2.92073	1.78722	0	7.38185	7.44426	2.14632	0	0	0	0	0	0	0	0	0.223057	0.401892	0.266016	0	0	0
Cyp4e1	2.18906	8.3013	7.99756	0	2.6926	6.50183	0	8.72584	9.90478	1.88443	0	0.016129	0.863392	1.22469	0.735687	0	0	0	25.3883	27.5906	28.6139	0.508216	0.605212	0.562621
Cyp4p1	41.3443	81.2129	97.7101	8.59615	9.57604	187.844	0	43.9523	44.7081	8.09089	0	0.627392	22.9225	28.1969	20.2945	21.7593	18.4971	7.46619	88.4156	103.375	102.218	0.482602	0.116729	0
Cyp4g1	707.41	657.385	152.896	602.383	749.109	527.417	13.3175	68.6721	70.5689	709.389	13.9572	28.3868	3229.31	7560.99	5231.9	0.812226	1.8975	1.07931	3.66642	2.92442	0.304464	0.048126	0.043024	0.109796
Cyp4d2	8.36841	14.0858	20.9619	9.27708	3.36697	25.6587	0	17.8503	17.381	3.81902	0	0.010187	17.4352	20.8723	17.6604	3.17363	4.0223	5.45491	19.4157	19.019592000000003	17.9108	0.320084	1.13931	0.442337
Cyp4ae1	3.74937	7.55663	8.10622	0	1.72575	2.92159	0.514152	5.58183	4.7301	1.76106	1.78254	0.380343	1.69928	0.828091	1.03748	5.06014	1.52922	0.564469	2.8959	3.25027	4.55096	0	0	0
Cyp4g15	2.03461	6.2877	5.81252	4.21677	2.86919	111.585	0.680863	127.468	125.356	3.50477	0.494073	1.82242	0.286691	1.64627	0.368452	79.0442	61.4245	78.5566	16.1396	13.6917	12.2186	0	0	0
Cyp4s3	4.06068	8.90117	4.96338	1.59249	0	8.67135	5.13231	8.05571	7.64734	0	5.4265	6.79803	5.53268	4.57357	4.39226	0.679739	3.61123	1.20985	0.50671	0.860886	0.600447	0.589943	0	0.174251
Cyp4ac1	8.34233	24.4033	11.8682	1.92978	3.50696	84.1064	0.096282	27.5104	27.7151	2.91502	0	0.043744	3.88029	5.45219	5.7376	11.0138	2.52095	2.61869	12.8022	13.1752	14.446	2.67016	0.326732	0.459436
Cyp4ac2	0.184605	1.31133	0	0.022669	0.354789	20.9188	0.280845	7.70685	5.82923	0.331238	0.140167	0	1.40508	1.83877	3.1545	3.44037	0.954437	1.65249	198.288	214.469	157.04	0.300126	0.078327	0.057819
Cyp4ac3	12.7432	19.0667	9.43941	1.84614	4.05269	18.1636	0	13.121	13.5461	3.24552	0.202428	0.031854	2.29017	4.89184	3.54926	27.2052	4.20855	6.77542	11.5521	10.6568	11.4392	0.034147	0.122108	0
Cyp4d21	0	0	0	0	0	83.2356	0	56.296	54.6446	0	0	0	0.535325	1.17986	1.37238	0	0	0.159559	756.939	875.77	514.486	0	0	0
Cyp4p2	0	0	0	0	0	0.607816	0	0.430453	0.58709	0	0	0.031282	20.5017	31.0828	21.3134	3.12644	1.49866	1.05157	0.212384	1.86635	0.46291	0	0.135242	0.084653
Cyp4p3	7.33874	16.1948	6.11083	8.2384	19.485	8.55486	0	4.84496	4.336	14.8265	0	0	8.40781	6.88384	8.20652	7.91218	2.46459	1.32385	2.78737	8.85954	4.00784	0	0	0
Cyp4d20	0.292438	1.97688	0.628102	2.70916	1.41718	32.5863	0	22.9922	23.8915	1.98363	0	0	3.85972	4.89661	6.60545	11.9983	22.7178	14.1466	31.6423	29.6052	28.8272	0.734124	1.03616	0.464003
Cyp313a4	0	3.68268	3.28018	0	0.420046	0	0.367374	1.12404	1.28939	0	0	0	0.048397	0.687966	0.159941	0	0	0.374326	0.160407	0.44703	0.249259	0.132539	0.117324	0.164958
CG9839	0.578926	1.42823	1.27953	4.34218	1.84372	18.3069	31.2053	14.242667999999998	14.1113	1.78677	29.9683	23.044	6.63019	1.66477	2.67887	14.4061	10.792	7.11843	3.40699	3.74875	5.059711999999999	27.059299000000003	32.3416	30.2116
dpr3	0	1.82357	0.568516	68.6463	202.699	94.3915	0	99.0112	89.3083	195.908	0	0.726159	0.682502	1.60024	1.01023	41.9008	38.6545	38.6253	0.599276	0.816697	4.07479	0.069418	0.041068	0
dpr2	0	0	0	0	0	7.88441	0	8.25197	8.64592	0	0	0	0	0	0	28.526	33.3018	18.2119	0.222452	0.605357	0.500178	0	0	0
dpr4	0	0	0	0	0.434102	17.6909	0	24.0323	23.288	0	0	0	0	0	0	156.466	106.803	80.1599	0.895211	0.816897	1.21847	0	0	0
dpr13	0	0	0	0	0	11.3361	0	16.3924	16.4328	0	0	0	0	0	0.100418	41.3469	30.003	26.1007	1.17848	1.04052	1.11312	0	0	0
dpr7	0	0	0	0	0.337686	75.1974	0	49.743	46.2175	0.300453	0	0	0	0.316631	0	39.7707	61.9555	10.2318	17.0528	17.8218	13.5887	0	0.095178	0
dpr21	0	0	0	0	0	46.2427	0	26.8485	23.433	0	0	0	0	0.80183	0.059792	93.4382	112.94	30.5781	5.19986	5.64274	5.08987	0	0	0
dpr19	0	0	0	0	5.07181	40.4862	0	43.5379	45.7681	4.41137	0	0.341355	0.109754	0	0	37.3484	56.4784	35.3181	1.54777	1.99636	1.91983	0.917669	1.44296	0.997695
dpr11	0	0	0	0	0	31.7826	0	35.044	35.461	0	0	0.020677	0.039887	0	0.092566	144.983	141.80972100000002	59.9282	0.441842	0.482113	0.705029	0	0	0.010676
dpr6	0.422508	0.453709	0.22083	0	0.348907	10.655	46.60154300000001	14.8386	17.5528	0.343743	48.8671	44.972	5.7905500000000005	0.121003	0.557247	29.7746	17.9191	34.529948000000005	0.109827	0.209503	0.177277	0	0.009379	0
dpr16	0.223075	0.026514	0	5.13026	9.84076	6.49093	0	9.93783	11.3906	10.2734	0	0	0.039189	0	0.040522	59.7065	50.2344	46.8167	0.151999	0	3.76544	1.35466	1.32287	1.02243
dpr9	0	0	0	0	0.433651	24.9835	0	33.4467	32.771	0.405403	0	0.020905	0	0	0.094715	71.3475	56.5446	38.6764	1.10086	1.09126	1.34085	0.011364	0.040635	0
dpr5	0	0	0	0	0	11.4037	0	20.3279	22.2486	0	0	0	0.083745	0	0	134.749	89.45377500000001	88.78523200000001	0.784865	1.11908	1.34865	0	0	0
dpr8	0	0	0	0	0.459176	30.8651	0.557834	41.3573	40.6736	0.381923	0.653982	0.613188	0.115132	0.102247	0	82.1201	61.7492	43.0967	0.351518	0.44439	0.585205	0	0	0
dpr10	0	0	0	0	0.750191	10.6102	0	13.8033	14.7425	0.605649	0	0.020613	0	0.278069	0.061885	42.4115	37.0471	22.9208	1.19908	0.7623759999999999	1.58636	0	0	0.028402
dpr17	0	0.917334	0.615112	72.5887	151.381	26.5994	0.208921	37.04	36.3533	145.384	0.554803	0.468797	0	0	0.029873	69.1624	47.9101	36.4354	0.210355	1.32722	52.218	0.782018	0.54423	0.841291
dpr15	0	0	0	0	1.31278	12.5628	0	20.4299	20.9047	2.06358	0	0	0.040017	0	0	56.6048	42.318	23.3236	0.078304	0.062659	0.150369	0	0	0
dpr1	0	0.124246	0.412473	2.25406	1.28049	34.2017	0	35.5706	34.8203	1.20898	0	0.039081	0	0	0.046943	32.5691	41.1828	26.758629000000003	0.451462	0.621469	1.04958	0.08368	0.08042	0.061894
CG11891	0	61.7692	41.402	11.8859	29.4083	57.6089	0	15.3244	12.1768	26.5566	0	0.252622	3.37779	0.320091	0.60006	16.886	26.5093	1.47415	1.84937	1.73188	1.07306	0	0	0
CHKov1	4.07745	15.5475	24.3442	2.04637	2.86809	38.5899	1.99411	24.8786	23.1239	2.8545	1.10961	2.01025	11.0083	16.5584	14.2725	33.5134	48.1046	21.5943	28.2183	31.8087	31.0216	28.2991	37.5304	45.9547
CG2004	14.045	26.0855	80.7465	36.213429000000005	24.0355	47.8379	87.3733	40.848	41.2174	28.1882	95.8162	86.718	55.9067	36.2691	38.02320999999999	15.7484	18.9137	14.2365	13.2639	11.0712	11.489141000000002	57.3017	66.9297	74.1557
CG9497	0	3.9237	1.82969	0	0.516957	44.1127	0	51.70517100000001	49.8586	0.849538	0	0	2.26214	1.82419	3.5070240000000004	21.158	15.3009	27.1297	2.51577	0.813232	1.66064	0.105772	0	0
CG32195	8.802375999999999	31.1668	7.78129	1.91963	0.62117	14.5561	1.20127	6.39078	5.957332999999999	0.653806	1.38742	5.58425	5.74406	6.24981	4.17532	2.11617	0.806071	0.325842	3.37771	2.24254	2.1604	3.23534	3.19795	4.18415
CG31102	7.17718	14.4232	11.3489	0	1.26625	9.68205	0	6.64974	7.78935	0.962876	0	0	9.38216	9.3286	10.1145	24.0155	8.329	3.10489	6.96158	5.09124	5.2931	0.248922	0	0.142497
JhI-26	17.1464	48.9058	38.2608	11.2711	5.42456	39.6756	4.00273	26.4712	25.6161	4.33181	4.26196	5.98402	17.0536	22.0093	15.112	9.63652	17.6904	8.75205	77.5714	79.2416	66.2141	0.838536	1.07184	0.656734
CG13360	2.92761	15.5241	11.2099	5.8109	10.2284	34.2656	0	119.646	111.024	13.6105	0	0.084776	69.5626	68.1262	95.8295	104.064	202.408	63.3947	5.99404	4.12839	4.90777	6.51925	1.24729	2.47431
CG7135	0	0	0	0	2.43777	47.9878	0	44.5753	41.6105	1.79261	0	0	0	0.202406	0.086798	16.8325	12.8033	7.0031	0.378043	0.538981	1.1704	0	0.09689	0
CG5126	5.3707	12.5413	8.81432	8.50488	5.98488	17.462	32.4006	8.29576	7.46897	6.43789	33.6648	28.5369	20.3655	10.8949	12.0648	33.1025	18.5389	16.3802	4.73989	4.51701	5.24924	48.7265	53.4994	53.007
CG9498	59.7925	138.54	187.516	26.679	13.3587	52.4353	0.993264	62.3891	59.606	15.9334	1.39574	0.751774	16.3981	23.5373	21.0976	3.55	9.13802	4.77704	3.67389	2.58362	2.883	0	0	0
CG16898	40.8951	96.4852	48.4867	10.2235	27.388	41.0708	0	22.8227	22.3317	19.9239	0	0.479492	12.5798	18.9172	16.2702	0	0	1.29601	1.65548	1.88885	4.44622	0.329486	0	0
CG5644	0	0.26112	0	0	0	11.5852	1.55548	25.214	25.184	0	1.22182	0.562247	0.61755	1.01657	0.489647	47.0744	33.8774	21.9862	6.84639	5.28276	6.14395	0.185017	0.141809	0.217703
CG13813	0	1.77436	0.971889	0	1.51635	0	0	1.15181	0.756469	2.09822	0	0	0.612076	0.290548	0.418103	0	0	0	0.03997	0	0.605008	0.177853	0	0.093168
CG6830	40.4799	101.919	61.4972	2.11929	5.77163	15.2572	0	11.431	12.8133	5.6014	0.229955	1.05622	1.61799	1.21453	0.872209	0	0	0.355519	12.3984	19.7301	15.5853	0.125869	0	0
CG6834	3.92972	15.8992	10.1576	0	2.46139	44.1715	0	18.7771	19.327	1.45821	0	0	5.56335	6.2788	8.43207	3.90027	3.57615	1.33972	10.2743	11.0692	10.7148	0.180147	0	0.104248
CG6908	6.76486	24.29	25.9406	3.13728	0.835474	46.4513	0	40.9938	43.9996	0.652197	0.225921	1.70714	9.96386	10.9943	12.5291	0	4.83012	1.28896	50.7228	85.4795	64.4188	0.150571	0	0
CG14314	0	0	0	66.4682	31.7856	33.5894	1.69014	40.0884	43.1895	32.4484	2.25734	0.547125	0.990523	0.508893	0.374255	58.0991	52.3135	35.559	2.38716	2.55062	12.5296	4.02164	5.12374	5.10792
CG11889	22.1507	26.6112	40.6869	26.03	9.10815	9.05149	0.441845	14.7106	17.0838	9.31439	0.331283	0.018146	5.75195	0.507893	1.12847	0.461173	6.36417	6.00202	4.93795	4.69999	4.17359	0	0	0
CG11878	243.166	295.105	346.254	30.6347	22.1825	1.11972	1.26714	0	0.345158	21.7763	1.44231	0	16.7218	15.5398	6.47744	0	0	0	2.81271	8.30407	1.20226	0	0	0
CG10513	74.8597	238.562	124.032	95.8675	54.003	56.6334	0.221472	41.1621	39.1216	47.2141	0	0.082919	5.91182	2.27598	2.24236	23.5768	27.2965	17.4729	9.15117	9.5666	20.372	0	0	0
CG10514	93.7267	456.061	467.954	80.5488	48.1812	18.8739	2.26548	24.4355	25.8156	47.2659	1.41118	0.434904	35.1012	24.2259	14.5576	21.7238	12.9718	7.54918	11.2995	9.30523	14.1669	0.005543	0	0.036924
CG10550	27.9752	95.8734	91.955	0	2.8939	337.075	0.500796	440.0255350000001	441.458	2.79747	0.509881	0.956272	19.8277	28.4076	23.2245	102.661	162.557	88.568	300.822	325.736	339.00054900000003	0	0.121218	0.062915
CG10559	11.7941	18.8179	17.5874	2.64606	0.631158	5.90341	2.21291	2.0989	2.24274	0.701307	2.26253	2.28488	0.346923	0.870154	0.8668	0	0	0.325681	2.08005	2.71409	1.56458	1.35742	1.7769	1.36278
CG10553	41.9614	220.067	147.946	14.122	38.5043	30.1483	0.333715	58.9955	53.7928	28.6266	0.55621	0.248041	4.6199	2.24877	3.29113	3.46671	3.27814	1.28148	75.8595	90.2463	86.1781	0	0	0
CG10560	73.9903	176.01	86.7928	16.8233	23.7133	73.5039	0.513368	35.6463	33.9235	17.9931	0.71346	0.360644	2.60391	1.9898	1.8	12.1121	1.30564	2.38586	4.41949	4.59794	5.89937	0	0	0
CG10562	22.6401	74.1634	100.171	0	1.08885	47.7084	0	27.3695	27.3474	1.35605	0	0.508988	7.31695	6.71508	3.61429	1.67243	0.963731	0.829079	29.3617	34.7897	30.0149	0	0	0
CHKov2	5.84894	16.484	10.3637	0	3.87714	37.3946	0.345702	30.7504	31.0177	3.91774	0	0.362075	4.19069	6.32926	3.9199	17.1398	5.26572	4.08192	32.9776	32.1677	31.3284	10.2464	11.9221	14.7066
CG11892	51.0271	282.527	199.273	38.9114	20.9431	5.71981	3.05989	4.44031	5.61266	20.4898	2.31162	1.89591	61.8167	76.6784	50.0655	6.46056	15.4011	2.84749	3.05312	2.86028	10.5741	0	0	0.282825
CG31098	23.09	54.3502	54.2848	5.6268	3.0569	24.1698	27.9489	24.8513	24.9287	3.80468	24.6777	17.5863	16.8971	14.2615	9.36401	47.2574	50.8237	19.4789	3.61746	5.45755	3.86053	4.34095	6.08036	4.72557
CG31097	3.17596	11.3798	6.12276	0	0.664525	0.825263	0	0.152007	0	0.495895	0	0	0.815714	0.691388	0.227241	0	0.715163	0.455375	0.132882	0.114433	1.26021	0	0	0
CG31288	149.884	303.038	204.544	15.0583	12.3774	17.0264	4.77878	5.35452	5.04911	9.25879	3.69672	3.28064	11.1138	11.5449	10.2556	0	0	1.56191	2.00587	5.2795	4.74737	0	0	0
CG31099	0	0	0	36.2935	42.1392	0	0	0	0	41.4763	0	0	0	0	0	0	0	0	0.061561	0.795635	28.9794	0	0	0
CG31087	24.9956	65.6361	56.9851	0	1.14363	0	0	0	0	0.949085	0	0	1.49733	0.23231	0.346234	0	0	0	0.269767	10.6386	0.339211	0	0	0
CG31380	4.25384	27.5686	21.0729	15.5772	18.3689	1.51255	0	1.96894	1.96691	15.5467	0	0	1.92154	3.43166	2.61932	0	0	0.301711	0.152314	0.178498	0.857217	0	0	0
CG33301	11.7687	47.9567	55.0865	0	5.58356	0	0	0.985459	0.754899	5.14945	0	0	14.0495	14.0183	23.0468	0	0	0	1.15907	0.6909989999999999	0.478851	0.087716	0	0
pkm	0	0	0	0.870445	0.942572	474.223	0.589375	866.646	872.406	0.586224	0.421708	1.67087	0.281877	0	0.0466	3.27996	0.477319	0.2779	0.123214	0.095617	0.114819	0.156798	0.387728	0.385414
thw	0.298905	0.141641	0	0	0.164481	0.994899	0	1.76545	1.88411	0.177401	0	0	0.100059	0.1065	0.165993	0	0	0	0.275058	0.309191	0.797751	0.194455	0.185111	0.284224
CG14304	0	0	0	0	0.277334	0	0	2.69588	2.45034	0.197112	0	0	0.14849	0.109309	0.090153	0	0	0.065406	2.41677	2.50313	2.32088	2.49612	3.51442	2.44746
CG13675	0	0	0	0	0	0	0	0.739904	1.31367	0	0	0	0	0	0	0	0	0	0.03945	0.277521	16.4747	0.220601	0.196893	0.565636
CG13643	0.388539	0.091756	0.142955	0	0.241224	2.56836	0.151245	5.49041	5.60008	0.366794	0.147506	0.016234	0.056261	0.021704	0	1.11253	0	0.434745	0.0323	0.019466	0.22052	0.068365	0.030189	0.023157
CG13676	0.873211	0.722302	0	0	1.32299	0.447815	2.9459	21.8189	24.3523	1.79687	2.82493	2.16637	0.707562	0.280785	0.198238	0	0.504961	0.210775	1.3230879999999998	1.22672	1.35548	49.8191	60.1436	64.846
CG32037	0	0	0	0	0	0	0	1.9984	1.1297	0	0	0	0	0.519486	0	0	0	0	0.428906	0.557261	1.48959	0.190343	0.272002	0.175648
CG14607	0	0	0	0	0	0	0	3.26886	2.51214	0	0	0	0	0	0.087485	0	0	0	0.166433	0	0.042938	0	0	0
js	2.03968	1.2161	0.43995	3.22764	15.941	31.0001	0	58.6204	57.5775	18.167	0	0.078734	0.867959	0.466287	0.245704	0	0	0.821908	15.8126	12.2936	23.449502000000003	0.125568	0.075454	0.134296
CG14301	0.16416	0.238979	0	6.51402	7.19888	1.75586	0.088252	5.27702	6.99059	7.0078	0.088055	0.238422	2.20847	3.7766	1.77294	1.96086	3.96331	1.02767	13.7366	13.2661	11.9723	24.0634	28.2909	24.7837
CG32036	0	0	0	0	0	0	0.989809	2.22401	1.62821	0	0	0	0	0	0	0	0	0.834807	0.226944	0.463535	0.487381	0	0.34981	0.318257
mtg	5.73974	4.7374	6.10573	0	3.24935	13.9101	3.30086	14.2379	13.8296	3.35484	2.50435	3.32246	4.75633	5.80293	4.64841	0	2.76469	3.32782	4.2112680000000005	4.84893	4.362735000000001	6.48998	8.29452	6.9706790000000005
ckd	0	0	0	0	1.19105	1.25811	0.543351	8.48906	8.80951	0.657766	0	0.3936219999999999	3.2353	3.80601	1.11699	0	0	0	0.882078	1.24981	1.43923	10.283	11.1441	9.65622
Jhbp6	8.80104	15.5508	13.2816	0	0.700694	1.04764	0	0.535587	0.671214	0.83399	0	0	0.180557	0.474401	0	0	0	0.251287	0.520253	1.7799999999999998	0.803709	0	0	0
Jhbp10	0	0	0	0	0	0	0	0	0	0	0	0	0	0	0	0	0	0	0	0	0.056773	0	0	0
Jhbp2	0	0.192679	0	0	0	140.195	0	138.698	134.919	0	0	0.147203	5.6789	2.98536	2.61688	274.68482100000006	389.316	271.823	1.75205	1.49955	1.6977330000000002	25.394716000000003	27.6903	41.787403000000005
CG7079	0	1.1444	0	0	0	22.661931000000003	0	10.9198	15.3802	0	0	0	4.53112	5.01571	4.87761	0	1.02848	0.211535	123.61	116.055	92.5191	0.193414	0.155036	0.245998
Jhbp5	1.98051	16.678556999999998	5.91648	1864.99	1271.05	7.40815	23.5293	8.38298	9.70716	1016.35	19.0922	29.9077	22.7121	6.097491000000001	8.12956	0	3.83729	0.383991	5.43473	6.40143	450.141	17.323047000000003	22.1444	20.559317000000004
to	19.7026	48.7802	52.4018	0	0	58.1982	0	15.3831	14.4221	0	0	0	0.122549	0.337785	0	0	1.94995	6.70871	32.3359	24.4013	13.3555	0	0	0
dyw	0	0	0	0	0	0	0	3.34171	3.01506	0	0	0	2.04162	3.49526	1.64144	12.5125	3.96498	9.08292	0.26346	0.553345	0.080342	1.09506	1.70813	1.1414
Jhbp14	19.6269	62.2764	48.6707	16.9481	9.88143	518.581	2.87004	481.611	460.218	11.6999	2.79439	2.8837	27.8152	48.8146	26.8725	65.6853	46.5642	52.0267	197.134	158.211	168.152	0.507778	0.769776	0.310781
Jhbp13	5.25155	12.2611	7.62914	13.9872	12.1429	406.894	0	232.426	236.754	10.789	0	0.292637	240.111	190.978	244.302	3.62195	0	2.37939	3786.31	3467.08	3021.28	0	0	0
CG16820	3.79255	13.8924	8.15499	3.33678	4.805	9.54141	0.503974	43.6709	42.8836	3.71058	0.724263	0.036224	1.51875	2.4704	1.29683	8.67071	4.8651	4.18668	3.35049	2.27993	3.43787	1.03499	1.01016	0.595916
Jhbp3	9.88169	23.9262	17.7563	0	2.57933	442.394	0.185141	418.1249810000001	428.1282000000001	1.84996	0	0.194708	289.83007000000003	216.969	205.537	32.1521	36.9813	39.1008	709.674	595.456	536.6497509999999	0.150422	0.090538	0.31954
Jhbp1	24.7846	49.5698	22.1072	0	1.64691	113.393	2.94539	65.9529	63.8466	1.70565	1.8935	3.98669	33.1665	60.2925	38.1234	1.55688	0	2.52711	58.8179	64.3749	62.3562	0.715418	0.942349	0.536971
Jhbp4	0	0	0	0.850707	1.61473	0	0	0	0	0.99667	0	0	0	0.101648	0.118713	0	0	0	0	0	0.829872	0.110167	0.192919	0.21469
Jhbp15	0	0	0	0	0	5.19601	0	1.21452	0.959887	0	0	0	0.833448	1.52301	0.749581	0	0	0.454306	1.9812	1.80487	0.910377	0.129623	0.492637	0
Jhbp12	16.0316	45.6115	38.704	0	2.07481	13.6452	0	15.1319	14.2438	2.21777	0	0.175649	4.04844	5.82584	3.24696	0	0	1.02916	0.968078	0.829753	1.42088	0.187466	0.355426	0.829605
Jhbp7	5.69255	18.3939	26.2627	8.73272	9.17933	11.0071	0.634379	10.6931	10.7819	10.8952	0	1.33825	0.44282	1.08095	0.454792	0	0	0.522256	1.8101	1.24001	1.48096	0.520669	0.810895	0.573925
CG11854	0	1.43042	0	0	0	0	0	0.344591	0	0	0	0	0	0.353148	0.068786	0	0	0.547466	1.35917	1.92076	1.31163	2.19176	0.41279	0.282406
CG14258	0	0	0	0	0	0	0	0.895736	1.06366	0	0	0	0	0.221316	0.278935	0	0	0	0.806132	0.747579	1.05712	2.12135	0.624684	0.498693
CG14259	0	2.22407	0	0	0	48.8949	0	48.3788	44.5315	0	0	0	17.7661	14.6277	15.7113	0	0.333895	0.90993	234.971	229.424	218.967	0	0	0
Jhbp11	0	1.65428	3.21471	0	0	145.363	0	46.1939	52.2082	0	0	0.024772	13.1644	25.9687	15.7187	0	0	1.68438	40.036	40.3824	45.683676000000006	0	0	0
CG31189	0	0	0	0	0	17.0093	0	6.66787	5.93958	0	0	0	1.72187	1.75474	1.31412	0	0	0.666573	32.5518	32.9087	29.4498	0	0	0.179248
CG31207	0	0	0	0	0	62.2816	0	26.2885	28.7474	0	0	0	5.46325	6.77242	5.90958	0	0	0.950605	302.285	312.889	263.975	0	0	0.120103
Camp	6.39972	5.6189	4.24007	33.4551	36.3925	18.5134	78.9023	24.3619	22.8502	37.948519000000005	78.893	64.1998	22.3629	6.33387	9.12594	33.6384	33.8544	13.7755	6.742120000000001	6.29015	19.6752	15.313	17.6008	18.4637
CG3036	42.3711	65.535	19.8753	0	1.66514	152.928	18.382	95.6982	92.8505	1.74704	17.4375	17.2073	77.4726	85.3253	94.8869	62.8665	79.9207	32.8053	61.0571	55.035191000000005	65.4515	6.39698	6.19708	10.8614
CG9864	49.5592	99.7099	93.2608	8.06669	7.72782	2.65784	14.136	1.03837	0.914796	8.527503000000001	14.9385	16.5432	23.8866	31.956	16.351710999999998	0	0	1.34851	2.59061	3.2946530000000003	2.60582	0	0.436118	0.862507
MFS10	9.5608	13.3689	10.2835	5.69163	6.20712	10.2186	10.2355	14.6258	14.0803	6.4860240000000005	11.751823000000002	9.64704	23.655	30.109976000000003	25.7368	43.9023	48.715	23.3309	13.4301	13.863029999999998	9.88171	4.23756	5.28361	4.95852
CG6978	0	0	0	5.58503	2.24559	0	0	0	0	2.2752	0	0	0	0	0	0	2.36082	0.019749	0	0.024598	1.94407	0	0	0
MFS3	7.83189	19.6481	19.4813	0	1.11783	5.19056	0	5.07054	4.86158	0.70848	0	0.028522	1.57626	4.69006	0.922099	12.5434	5.67243	9.84941	0.731695	1.15614	1.06357	106.461	124.785	114.512
CG9254	0	4.93724	0.29376	347.574	404.281	0.59954	0	0.353016	0.41546	320.802	0	0.045823	0	0.130753	0	9.5734	1.15574	1.28356	0.168231	2.54226	159.254	0.018518	0	0.057509
CG7881	6.92858	12.9256	10.8312	1.33805	2.19518	2.23414	0.392871	0.205672	0	2.0966	0.289544	0	0.730979	0.20251	0.18689	0.431775	0	0	2.4626680000000003	2.3031040000000003	2.62562	0.058611	0.062671	0.102453
MFS12	22.1352	40.3611	58.2495	1.95664	2.1983	0	3.88213	0.155022	0.434634	2.24969	4.39758	3.96369	10.7546	2.4508	1.5325730000000002	1.32945	5.224400999999999	1.23329	0.38496	0.4408419999999999	1.23436	0.290361	0.311913	0.247455
MFS15	5.60285	12.8371	18.8761	7.59719	6.71823	15.7416	12.6771	15.862184999999998	15.5148	8.24207	10.9709	10.5025	18.3169	18.9946	16.1583	29.0777	18.1253	12.2577	16.854	18.8707	13.073	13.9219	16.4617	14.9663
CG15096	208.329	305.923	211.783	22.4302	29.4985	326.53528700000004	1.40769	199.268	200.183	28.962	0.78804	0.230296	163.941	175.875	271.291	11.2488	148.392	48.3473	15.558	11.7435	12.1912	0.130236	0.058798	0
CG30265	0	1.29919	0	0	0	0	0	0	0	0	0	0	0	0	0	0	0	0	0	0.035347	0	0	0	0
CG12490	0	3.3726	0.995927	0	0	0	0	0	0	0	0	0	0	0	0	0	0	0	0	0	0	0	0	0
CG9825	7.85451	22.6883	20.589	0	0.196479	0	0	0	0	0.081527	0	0	0.103006	0	0	0	0	0	0	0	0	0	0	0
CG9826	1.78731	14.3208	13.5541	0.691835	0.351206	0	0	0	0	0.144121	0	0	0.257241	0.294587	0	0	0	0	0	0	0.062952	0	0	0
CG3649	0	0	0	0	0	0	0	0	0	0	0	0	1.11544	1.77295	1.1913	0	0	0	0	0.029329	0.044903	15.8417	19.2373	20.7425
dmGlut	64.2962	142.224	136.071	1.59428	1.89558	3.32718	54.0195	4.77668	5.52209	2.26996	54.278	45.0711	52.1916	28.318	30.8953	0	0	0.587119	2.74223	3.12584	2.98001	6.57942	11.5936	10.8687
CG7091	0	0	0	4.60394	2.64969	0	52.4958	0.70979	0.707854	2.83809	54.7491	36.2052	27.8063	4.55355	9.33084	0	0	0.728603	0.843643	1.13211	1.26234	0.444989	0.247995	0.263843
CG18788	1.04931	1.02018	0	12.6859	14.4409	0	0	0.034015	0.13413	14.8971	0	0.159819	0.15188	0.227727	0.266288	2.6825	0.500254	0.694833	0	0	1.86348	0.232978	0.568358	0.395184
Picot	95.6163	234.29	116.943	15.1444	31.2964	61.0487	27.1072	83.4724	87.4507	29.9377	26.4405	14.6902	43.82868800000001	44.6168	33.5616	87.48291300000001	89.56769700000001	57.9194	56.027	52.3996	59.1429	0.25365	0.323392	0.279544
MFS14	13.9334	27.3601	17.3836	1.60591	4.8594040000000005	17.9364	1.24137	17.9471	18.8117	4.96664	0.806603	0.387799	25.6347	24.5682	28.5136	17.1681	28.58	11.8988	7.16742	7.300325000000001	8.47917	20.4611	23.9519	25.9702
MFS1	6.84867	33.8251	17.5875	0	0	0	0	0	0	0	0	0	0	0	0	0	0	0	0.420795	0.214068	0	0	0	0
CG2003	2.25835	8.62768	2.69782	7.66318	5.1123	3.87248	9.56576	4.93334	5.75766	5.29125	8.04176	5.43941	13.7069	12.089	14.2132	7.8677	6.45475	4.89501	19.6933	19.0897	20.7417	1.93701	1.53644	1.25501
CG17707	0	0	0	0	0.786207	0.406895	0	0.751346	0.689358	0.763428	0	0.121318	0.047263	0	0.109342	0.505399	0.096253	0.144248	0.044967	0.047661	0.285629	0.028549	0.063	0.078926
CG14204	0	1.39402	3.79854	0	0	0	0	0	0	0	0	0.226893	0.26269	0	0	0	0	0	0	0.099357	0.063503	0	0	0
CG30471	0	0	0	0	0	0	0	0	0	0	0	0	0	0	0	0	0	0	0.092221	0	0.02842	0.112608	0.271611	0.091456
CG13325	6.68221	29.141	28.1304	0	0.094477	3.34852	0	2.68287	2.66723	0.322333	0	0	0.397353	0	0	8.40021	5.9442	4.5786	0.216554	0.4284	0.16633	0	0	0
CG3106	137.204	270.66	213.774	5.98546	2.37709	0	0	0	0	2.245	0	0.326488	0.904146	0.363297	0.550705	0	1.05755	0.361882	0	1.89926	0	0.063546	0.094496	0.09513
CG12990	8.32651	25.1878	12.1811	0	2.54523	0	0	0	0	2.55755	0	0	0.159161	0.565293	0.301053	17.2363	0.46842	3.28909	0.66706	0.246995	0.178319	0.077413	0.090849	0.066138
CG14219	3.64582	12.2747	30.0797	0	0.660469	0	0	0	0	0.49126	0	0	0.17265	0.163304	0.185596	0	0	0	0	0.667672	0.156116	0	0	0
CG14205	39.3621	126.305	150.674	0	0.259339	0	0	0	0	0.322832	0	0	1.83392	0.347522	0.184722	0	0	0	0.145121	0.800386	0.176016	0	0	0
CG42329	3.0468	6.57073	2.76884	0	0	11.1139	0	5.36791	4.72262	0	0	0	4.12079	7.47247	3.25224	0	0	0	7.66612	5.07568	7.00382	0	0	0
CG5892	0.406389	0	0	0	0	0	0	0	0	0	0	0	0	0	0	0	1.43287	0.386663	0	0.035031	0	0	0	0
CG10182	13.3146	35.7786	24.4238	0	0	0	0	0	0	0	0	0.034756	0.048059	0.232097	0.299056	0	0	0.199118	0	0.671523	0	0	0	0
CG16723	1.41356	3.26406	2.41805	0	0	0	0	0	0	0	0	0	0.109813	0	0.023242	0	0	0.48042	0.058243	0	0.063082	0	0	0
CG10183	0	0	0	0	0	0	0	0	0	0	0	0	0	0.10317	0.171915	0	0	0	0	0	0	0	0	0
CG32645	1.13376	2.39585	3.21621	0	0.984919	5.27512	5.14554	3.34124	3.60396	1.47928	5.07342	6.10438	0.475193	0.376932	0.12126	0.858593	0	0.728684	0.076597	0.060175	0.368025	0.312982	0.457684	0.837679
CG11353	1.61518	2.9017	4.33174	0	0.433704	1.01793	1.06587	0.268905	0.334583	0.280564	1.02238	1.02571	1.68652	2.31406	1.31909	0	0.701618	0.263791	0.10621	0.163582	0.818386	1.47227	2.37671	1.30594
CG33337	0.06874	1.04625	0	0	0	0	0	0	0	0	0	0	0	0	0	0	0	0	0	0	0	0	0	0
side-III	0	0	0	0	0.257915	28.7418	0	40.5696	41.7716	0.398909	0	0.031892	0	0	0.034511	84.6489	58.7203	50.2298	0.230787	0.201766	0.378716	0	0	0.021572
side-VI	0	0	0	0	0	20.8787	0	25.9737	26.4207	0.144738	0	0.038963	0	0.029535	0	65.5043	43.2087	30.4337	0.403646	0.407811	0.538743	0	0	0
side-VIII	0	0	0	0	0.508626	31.5247	0	58.0431	59.7127	0.562478	0	0.01484	0.65749	1.55889	0.570935	104.213	76.4236	80.4148	3.69988	3.20871	2.51464	0	0	0
side-IV	0	0	0	0	0	58.7484	0	64.1231	63.2315	0	0	0.038201	0.178307	0.28371	0.135758	115.481	99.7864	68.7492	0.775594	0.555855	0.698991	2.02864	3.45622	3.51388
side	0.137381	0.058816	0.082748	0.374531	0.105043	17.1415	0	27.0714	26.6442	0.070157	0	0.097763	0.125638	0.298	0.140225	38.3608	23.7971	16.3934	1.94808	2.05371	1.83533	0.35575	0.15327	0.470153
side-VII	0	0	0	3.24861	5.20544	39.8209	0	41.4637	40.309	5.95044	0	0	0	0.01549	0.05099	101.368	96.3377	86.4147	0.526046	0.740478	1.58132	0.049286	0.121112	0.027988
side-II	0	0	0	0	0.935237	23.9535	0	23.3284	23.6252	0.634846	0	0.005341	0	0.033715	0.021697	45.6769	37.2316	25.7421	0.499576	0.41918	0.847897	0.019992	0.013336	0
CG5180	0	2.45483	1.57235	21.851	51.209	16.6278	52.5258	23.4485	20.2465	58.0391	54.5046	44.7341	20.2164	5.24759	6.34227	44.1439	48.5136	83.6563	7.164569999999999	5.63111	17.840853000000003	37.6065	43.9519	44.6738
Dyro	16.1163	12.495875000000002	6.48168	5.46633	6.45336	38.7428	119.033	45.9527	46.0392	7.12277	126.679	157.736	21.3114	5.82678	8.94004	3.66821	2.4894	2.27337	11.2067	10.125	11.679	2.44999	4.18166	3.83773
pre-mod(mdg4)-E	1.5056	0.617184	0.886928	1.15925	1.20466	1.13428	0.979638	6.2143	1.53905	0.675275	0.677941	0.193153	0.535511	1.17886	0.142183	32.6554	9.40323	24.8793	2.3919	1.93823	1.71939	2.46829	4.13096	4.58386
CG14050	0	0.392552	0	0	0	3.21962	0.579082	1.54577	2.77589	0	0.46946	0	1.16798	0.981869	0.731394	10.4518	4.0394	1.5923	1.2866149999999998	1.09559	1.00346	4.25537	3.37181	4.41517
CG15601	0.631772	1.40417	0	10.1668	11.8364	3.81725	9.5212	3.5314240000000003	2.43784	13.0339	8.5207	12.6633	7.48262	1.92039	3.3514280000000003	13.1227	7.05859	11.3965	2.41903	2.30342	6.50123	17.079016000000003	17.5831	18.806
CG10904	8.08433	13.7684	18.2089	21.4017	13.1182	39.3736	75.2255	22.8915	27.1608	13.5889	62.8374	80.3228	25.5974	9.80882	8.56513	41.0439	25.3034	10.6101	10.7675	10.8996	11.1007	32.1239	33.627	31.5332
CG3163	26.6664	29.8535	17.4452	68.9687	102.651	58.2888	97.3597	49.5107	48.5493	115.191	107.151	73.0516	18.1697	6.7128	6.7969	29.5437	16.1407	25.8444	5.98446	6.70618	11.2743	26.8953	34.4163	33.2323
CG3386	2.09213	3.81836	2.06611	6.27498	7.04397	21.0279	10.7267	11.0134	11.5148	7.82015	9.25366	10.211	14.1227	5.23884	4.507915000000001	26.7325	19.895	12.2895	8.64635	8.484834000000001	11.696	11.8047	10.7247	11.3468
CG8281	5.86353	6.09964	5.09326	0.891875	3.90469	16.1149	16.4721	13.5079	12.8295	4.19564	19.0215	14.7921	14.4837	6.11033	7.44963	29.8826	14.3863	25.2646	14.6051	12.5991	14.5169	18.3158	20.4702	21.2187
CG11504	8.55297	8.05008	6.99892	42.5603	42.6626	25.9678	109.675	32.370957000000004	34.3034	45.446	114.68	113.609	35.4508	7.99266	9.70389	95.2497	84.5488	97.6628	8.99139	8.626598000000001	17.0206	19.3392	22.314	23.7852
CG5953	11.2553	6.5903860000000005	4.06487	0.401444	2.33995	10.516	39.563	14.9666	12.5087	1.98659	41.0761	41.6866	25.110100000000003	19.3543	13.6218	1.90037	0.817909	0.970867	2.8271930000000003	3.54685	3.60155	0.557269	0.443781	0.491707
CG31627	0	0.622769	0	16.7907	22.2239	0	0	0	0.727979	18.6552	0	0	0.122864	0.132642	0.640508	0	4.66591	0.391154	0.671286	1.26749	30.0153	0.097754	0.382601	0.461079
CG30403	0.497625	0	0	0	0.418409	2.04699	17.0532	2.63122	2.35534	0.297626	20.7438	21.7803	13.3763	1.35864	2.77419	3.79674	4.841	2.91223	1.17739	1.38446	1.38988	18.5297	30.0027	23.552
CG4004	0.834393	8.37272	4.25779	2.64621	5.049182999999999	24.539	28.5819	21.0218	21.751	4.98566	26.2273	43.895041000000006	11.1046	5.08359	4.81411	2.09841	6.08292	2.14463	5.3252	6.74387	5.35509	18.84	22.9304	21.8264
CG12609	0	0	0	32.7521	58.0735	0	0	0	0	50.7836	0	0	0	0	0	0	0	0	0	0.234152	18.5721	0	0	0
CG33017	0.403076	1.4214	0	36.2918	128.69360400000002	0.347475	0	0.087128	0.191275	109.143	0	0.122216	0.051867	0.109901	0	0	0	0	0	0.098241	19.106509000000003	0	0	0
Spn28Da	0	0.175227	0	3.01456	1.66279	0	0	0	0	1.12803	0	0	0	0	0	0	0	0	0.10643	3.38989	0.3155	0.135894	0.193017	0
Spn53F	0	0	0	0	0	0	0	0	0	1.03273	0	0	0	0	0	0	0	0	0	1.8776	0.148462	0	0	0
Spn42Dd	4.75681	12.3149	19.3524	84.4889	47.3915	206.764	3.35576	88.4324	92.211	53.9402	2.71513	1.04031	53.3995	77.7283	103.109	37.4519	37.9536	11.8099	81.2847	85.4583	74.0306	0.805333	0.483845	1.84219
Spn47C	0	1.03023	0	61.9967	128.144	23.5778	0	4.46578	6.76844	100.642	0	0.047661	2.35131	2.76945	2.43359	0.981235	0.607202	0.10244	173.719	178.916	198.211	3.32775	4.49548	7.37248
Spn28B	0	1.29927	0	2.51011	7.48656	0	0	0	0	5.68386	0	0	0.111349	0.478665	0	0	0	0	0.283203	9.4473	0.214226	0	0	0
Spn28Db	0	0.484988	0	0	1.29506	0	0	0	0	0.8532	0	0	0	0	0	0.311794	0	0	0.306604	2.27595	0	0	0	0
Spn43Aa	0	0	0	9.4238	5.17298	0.975295	0	0.553369	0.450653	7.06116	0	0	0.34723	0.230065	0.191752	0	2.41809	2.68917	1.27036	0.935665	4.49801	338.919	341.3	622.015
nec	27.0326	23.4671	21.2997	15.1931	27.9845	421.824	0.880979	271.989	271.262	31.5111	1.07268	0.715805	183.513	274.609	308.076	111.028	176.741	148.059	159.483	144.38	180.637	1.43877	0.778517	2.51128
Spn55B	26.9558	59.5705	142.949	3.95792	3.78667	9.04845	2.69765	3.99517	5.83535	4.73021	3.64275	2.35402	39.702	57.5127	37.3559	30.4512	14.742	15.9886	11.4792	16.4285	12.1862	38.4486	34.4452	35.4149
Spn42Da	45.3431	45.1859	86.2893	18.2538	16.2937	71.9911	31.7886	54.581	58.1986	15.4438	22.6778	18.7355	74.2136	88.30608000000001	84.04762800000002	48.0567	54.72310900000001	34.1627	49.0536	51.291934000000005	50.02176599999999	48.00710899999999	48.7646	52.536
Spn38F	0	23.518	5.656936999999999	79.7922	87.1249	0	0	0	0	71.8712	0	0	0.059158	0.15543	0	0	0	0	3.92766	94.4005	0.678675	0	0	0
Spn28F	0	28.2312	4.07467	30.663	82.7657	0	0	0	0	57.4068	0	0	0	0	0.118681	0	0	0	5.58763	95.9803	2.24971	0	0	0
Spn28Dc	1.73277	2.52855	6.0475	0	2.66548	39.1497	0.727984	35.2604	36.81	2.90391	0.634961	0.124134	203.289	322.333	262.949	8.54995	4.05831	3.51607	30.5537	26.513	31.7222	21.2905	25.0895	24.7344
Spn42Db	0	0.050139	0	6.50511	8.96093	0.509568	0	0.087339	0	8.14521	0	0.038033	0.229112	0.026674	0.180073	0	0	0.489451	0.131152	0.188584	3.88029	0.126634	0.552358	0.243946
Spn42Dc	5.14402	20.5392	17.8948	56.0943	56.9792	3.15054	0.309233	1.44728	1.21912	51.3813	0	0.335815	2.20147	3.52271	2.05798	0	0.15303	1.12384	2.10518	2.256	13.2389	2.49189	3.54811	2.58445
Spn42De	1.12236	3.47114	0.832215	3.61836	2.27662	1.87819	0.649624	0.457109	0.36886	2.12482	0.351587	0.647525	0.857373	1.10869	1.32643	2.59087	7.14725	1.11172	0.58984	0.914607	0.553989	7.06815	9.93943	8.62191
Spn88Eb	3.93366	4.73457	10.5028	10.6108	23.6121	118.386	0	22.7641	22.8104	26.4107	0	0.22688	59.5211	111.204	115.221	0.156132	16.3658	6.77463	2.03226	2.93718	6.97396	0.667644	0.154171	0.679514
Spn100A	0	0	0	0	0.442553	0	0	0	0.083678	0.339085	0	0	0	0	0	0	0	0	0	0.036347	0.491347	27.1375	26.3994	113.937
Spn27A	8.81911	15.8029	10.6985	3.48587	2.89641	78.5557	44.036713000000006	67.6452	71.61089199999999	2.57627	40.03652700000001	27.033	101.925	115.563	106.852	42.268	30.8187	28.6665	140.78192299999998	140.86758600000002	146.001	268.502	312.293	285.284
Spn88Ea	3.92197	5.35677	9.0577	10.9208	10.1626	63.486	41.5175	38.5677	37.3824	10.3178	38.6495	35.6556	174.723	257.697	208.37	55.4102	44.3434	35.1871	64.2834	66.1784	64.821	143.695	153.076	168.277
Cpr57A	0	0	0	0	0	0	0	0	0	0	0	0	29.9853	40.5049	28.384	0	0	97.2476	113.003	115.045	126.727	9.42686	5.35675	6.37656
CG34448	0	0	0	0	0.720454	0	0	0	0	0.769396	0	0	0	0	0	0	0	0	0	0	0.532178	0	0	0
CG34447	0.85732	2.57074	0.448091	2.85573	6.063447999999999	0	0	0	0	6.19984	0	0	0	0	0	0	0	0	0.095029	4.57123	0.101861	0	0	0
CG13282	0	1.25255	0	8.78317	9.72195	0	0.543673	0.256501	0.308272	7.0237	0.542083	0	0.863265	1.84618	0.399913	4.64213	0	0.720317	1.08489	0.995365	7.24555	0.936424	0.758873	0.793816
CG1986	0	0	0	0	0.13553	0	0	0	0	0.256266	0	0	0	0	0	0	0	0	0	0	0.158184	0	0	0
CG14034	0.830977	5.33725	3.47076	25.5692	25.1946	0	0	0.316301	0.360234	18.0723	0	0	0	0	0	0	0	0	2.15611	36.1907	0.632891	0	0	0
sxe2	0	0.177149	0	3.45625	1.51923	205.284	0	102.585	96.6258	2.24953	0	0.037415	0	0.286722	0.216356	5.10169	4.37662	1.50675	134.723	142.529	92.4325	0	0.060266	0
CG18641	0	0	0	12.9581	28.8337	0	0	3.15705	4.94565	31.7063	0	0	0.377102	1.0685	0	1.71161	0	0	0.079249	0.054471	2.03523	0.36524	0.164065	0
CG7367	0	0	0	0	0	7.05115	0	1.10347	0.859912	0	0	0	0.331571	0.335746	0	0	0	0	0.213353	0.298991	0.512411	3.91229	4.72328	4.54603
CG17292	23.282	53.0584	17.7107	44.9811	18.9782	99.643	113.81	67.8582	68.05771200000001	19.2958	109.019	149.164	52.6084	53.3456	62.3744	16.343	19.6686	14.7142	23.1387	18.5556	23.8922	22.849611000000003	26.7935	27.1542
CG6472	0	0.559847	0	0	0	2.14817	0	0.213914	0.707339	0	0	0	0.257565	0.256759	0	5.9158	3.36681	2.62947	1.62867	2.06156	1.66283	0	0	0
CG10357	0	0	0	0	0	0	0	1.03593	0.4008	0	0	0	0	0	0	0	0	0.424119	0	0.212609	0	0	0.116809	0
CG10116	74.8533	83.4447	73.7131	6.33502	0.908181	0	0	0	0	1.16479	0	0.068492	3.36509	0.929013	2.56168	0	1.6338	0.124762	1.10594	8.00483	0.302014	0	0	0
CG4582	0	0	0	0	0	0	0	0.203658	0.197328	0.04284	0	0	0	0	0	0.935787	0.807221	3.41836	0	0	0.16953	0	0	0
CG6296	162.119	174.806	31.1235	0	0	0	0	0	0	0	0	0	0.994367	0	0.027277	0	0	0	0	0	0	0	0	0
CG6295	10306.7	7738.64	8832.7	14.8623	20.6847	0	0	0	0	23.9886	0	0.914498	98.2772	0	0	0	0	0.369893	23.2064	0	0	0	0.133049	0
CG17192	184.023	1135.96	392.394	1.63946	0.288181	0	0	0	0	0.35795	0	0	44.5299	0	0	0	0	0	5.9701	0.116233	0	0	0.090007	0
CG17191	0	0.100732	0	0	0	0	0	0	0	0	0	0	0.143425	0	0	0	0	0	0	0.222448	0	0	0	0
CG6283	1272.65	925.492	948.472	26.0419	18.5823	0.616643	0	0	0	20.9318	0	5.72926	74.2676	0	0.101636	0	0	0	0.773699	183.073	0	0	0.180632	0
CG6277	1436.92	1225.75	2266.12	43.439	23.6256	0	0	0	0	26.2982	0	9.00084	13.2899	0	0	0	0	0.084306	0.050338	184.013	0	0	0	0
CG6271	257.841	166.037	368.201	3.06655	3.3318	0	0	0	0	3.10586	0	0.304281	0.897038	0	0	0	0	0	0	15.8857	0.055302	0	0	0
pdgy	56.9422	60.0989	52.3662	10.2353	23.6442	115.264	106.175	155.269	158.44433999999998	27.936	112.956	78.78491899999999	54.3286	32.9913	28.7183	113.089	94.0524	62.8368	154.472	176.003	196.418	59.7519	61.6052	68.695
CG8834	364.875	702.079	746.353	14.894	4.00627	0	0	0	0	5.51816	0	0	3.58937	0.274874	0.057567	0	0	0	1.64624	8.03187	0.386685	0	0.05326	0
CG17999	5.05463	7.62652	7.58946	1.01848	0.537848	0	0	0	0	0.557451	0	0	1.8414	4.3068	1.62426	0	0	0	0.032647	0	0.039697	0	0	0
CG9993	2.80127	11.2685	10.7052	0	0	0	0	0	0	0	0	0	7.04224	12.9216	2.78438	0	1.30946	0	0	0	0	0	0	0.054289
CG4563	37.4739	55.5178	77.6657	26.8685	11.4825	0	0	0	0	14.1214	0	0	0	0.034828	0	0	0	0.672915	0	0.375265	2.12899	0	0	0
CG5568	0.495279	0.993906	0.517732	0	0	0	49.5135	0	0	0	41.4062	71.9273	35.7927	3.64058	6.52833	0	0	0	0	0	0	0	0	0
CG18586	0	0.201683	0	0	0	0	29.1198	0	0	0	23.5715	31.7503	18.0137	2.82674	4.28358	0	0.742487	0	0	0	0	0.149317	0.144909	0.194693
CG4830	10.9056	66.7704	48.1648	0	0	1.01327	0	0.128257	0.464058	0	0	0	0.125448	0	0.251736	0	0	0.381651	0.051623	0.050456	0	0	0.077224	0
Acsx1L	7.07363	19.4532	23.7442	2.52364	1.32502	0.043312	0	0.012114	0.017755	1.79268	0	0.014864	1.81909	0.733464	0.219479	2.03301	0.907873	0.193004	0	0	0.22812	0	0	0.014543
Acsx1R	11.2201	22.0877	24.8813	1.35987	1.05788	0	0	0	0	1.34198	0	0.061964	1.23601	0.551607	0.149628	2.05786	0.764333	0.237221	0	0.056786	0.133543	0	0	0
Acsx2	0	0	0	0	0	7.42028	0	9.87523	11.248	0	0	0	0	0	0	1.32724	1.86424	5.60533	1.29928	1.70061	1.27551	0	0	0
Acsx3	7.00767	19.6058	15.2122	3.01526	0.720212	158.83	0	94.8012	101.573	1.19539	0	0.631102	2.70217	4.11326	2.59852	24.384	55.8319	20.7099	190.442	223.73	192.001	0	0	0
Acsx4	9.25468	19.5485	20.5997	0	0.372543	1.76278	0.645405	0	0.537336	0.34352	0.710213	0	0.630495	0.50848	0.262671	0	2.72618	1.09696	1.38651	2.36084	1.00585	0	0	0
CG6178	36.1924	71.8317	91.9613	27.8937	23.7899	38.2982	86.8392	29.7695	28.6587	25.2328	93.0414	89.1834	60.565	38.7103	44.9418	21.1814	18.4622	9.87025	27.6914	30.5928	31.3156	9.49548	11.9737	13.0216
ppk13	0	0.681191	0	0	0.872307	0	0	0	0	0.430205	0	0	0.674164	0.254882	0.173876	0	0	0	0.076561	0.175587	0.10772	16.2665	31.5086	19.3446
ppk10	0	0	0	0	1.94982	0	0	0	0	1.23716	0	0	0.571026	0.462821	0.598971	0	1.08268	0	3.27439	3.08301	3.894	0	0	0
ppk8	0	0	0	0	0	0	0	0	0	0	0	0.063875	0	0.022249	0.078742	0	3.14231	0.942858	0.094419	0.109567	0.057047	0.06823	0.073154	0.033583
ppk23	0	0	0	0	0	1.11805	0	2.17386	1.93066	0	0	0	0	0.03222	0	0	0	0.120151	9.54212	9.12605	8.99002	0.129529	0.194833	0.090471
ppk15	0	0	0	0	0	0	0	0	0	0	0	0	0.157195	0.2677	0.063857	0	0	0	1.74409	1.34583	1.11509	0	0	0
ppk31	0	0	0	0	0	0	0	0.037659	0	0	0	0	0	0.045233	0	0	0	0.404119	0.038434	0.122228	0.31135	0.035793	0	0.073152
rpk	0	1.30197	0	5.94985	12.916	0	76.7737	0	0	12.1235	74.5272	66.93217800000001	54.7095	4.839945999999999	11.0132	0	0	0	0	0.050767	5.25475	7.15876	7.882485000000001	7.968443000000001
ppk30	0	0	0	2.70754	1.41307	0	0	0	0	1.42509	0	0	1.28493	1.39668	2.05143	0	1.21839	0.710859	0	0.02973	0.542436	0	0.077902	0
ppk11	0	0	0	0	0	0	0	0	0	0	0	0	0	0	0	0	0	0	0	0	0	0	0	0
ppk16	0	0	0	0	0.23508	0	0	0	0.252308	0.156659	0	0	0.217184	0.082804	0.139607	0	0	0.06964	0.062633	0.087577	0.061475	0	0	0
Nach	0	0	0	0	0	0	0	0.111328	0	0	0	0	0.180602	0.101729	0	0	0	0	0.137982	0.170748	0.256568	0	0	0
ppk	0	0	0	0	0	0.785993	0	1.79021	1.91107	0	0	0	0.293928	0.84598	0.57724	0	1.24682	0.52452	1.32529	1.38378	1.48028	0.859537	1.25297	1.26494
ppk28	0	0	0	0	0.919773	0	0	1.35862	1.65425	0.66434	0	0.159696	1.89216	2.7537	0.780738	0	0	0	0.392109	0.364906	0.312536	1.53857	2.45659	2.22
ppk7	0	0	0	0	0	0	0	0	0	0	0	0	0	0	0	0	0	0	0.353109	0.304393	0.234427	0	0	0
ppk14	0	0	0	0	0	0	0	0	0	0	0	0	0	0	0.039548	0	0	0	0	0	0	0	0	0
ppk18	0	0	0	0	0	0	0	0.352751	0.509537	0	0	0	0.167675	0	0.057583	0	0	0.087023	0	0	0.038724	0.045289	0.051188	0.121865
ppk6	0	0	0	7.51612	8.85131	0	0	0	0	6.76146	0	0	1.04329	0.728143	0.754607	0	0	0	0.026356	0	0.432252	0	0	0
ppk9	0	0	0	0	0	0	0	0	0	0	0	0	0	0	0	0	0	0.280138	0	0	0.038574	0	0	0
ppk12	0	0	0	0	0	0	0	0	0	0	0	0	0.127586	0.191177	0.033612	0	0	0	0	0	0.077297	0	0.070832	0
ppk27	0	0	0	0	0	0.121847	0	0	0	0	0	0	0	0	0	0	0	0.065679	0	0.108789	0	0	0	0
ppk26	0	0	0	0	0	1.07989	0	1.88384	2.21462	0	0	0	0.171625	0.784613	0.676286	0	0	0.698024	1.08389	0.72618	1.21687	0	0	0
ppk21	0	0	0	0	0	0	0	0	0	0	0	0	0	0.039928	0.047892	3.20725	0	0.398571	0	0	0	0	0	0
ppk20	0	0	0	0	0.470477	0	0	0	0	0.355629	0	0	1.03219	1.81229	1.64471	0	0	0.125497	0	0.073813	0.110153	0	0	0
ppk19	0	0	0	0	9.75529	0	0	0	0	6.26858	0	0.00556	2.37975	3.92785	3.77908	0.011698	0.036844	0.029706	0	0	0.069324	0.101543	0.044281	0.064726
ppk24	0	0	0	0	0	0	0	0.462638	0	0	0	0	0	0	0	0	0	0	0	0.061036	0	0	0	0
ppk3	0	0	1.12668	0	1.25966	0	0	1.01169	1.49293	1.55074	0	0	0.658951	0.816359	1.12019	0	0	0	0	0	0.200407	0	0	0
ppk22	0	1.88823	6.19914	30.4651	13.5721	0	0	0.906344	0.8523499999999999	8.57281	0	0	0	0.158009	0.157014	0	0	0	0.715732	16.9283	0.866826	0.120696	0.180011	0
ppk25	0	0	0	0	0	4.99439	0	1.10953	1.78665	0	0	0	0	0	0.161034	0	4.70756	0.821159	1.94704	1.2693	1.41234	0	0	0
ppk5	0	0	0	0	0	0	0	0	0.227075	0	0	0	0	0	0	0	0	0	0	0	0.386133	0	0	0
CG33282	4.93795	20.3024	22.0643	0	1.08206	0	0	0	0	0.890872	0	0	0	0	0	3.69174	0	0.182092	0	0	2.77132	0	0	0
CG1208	17.1308	39.947897000000005	31.3671	1.93565	2.50801	11.7505	0	14.4399	13.041	2.87717	0	0	14.8007	21.6715	15.2546	9.93145	6.7945	2.8151	23.8571	23.7438	19.9953	0.023284	0.021446	0
CG1213	91.7836	133.543	189.881	5.45033	5.62282	133.151	0.239612	114.464	113.067	6.37243	0	0.252326	231.532	260.447	323.851	70.9906	93.2327	53.5874	12.315	8.74094	10.9763	0.261114	0	0
CG14606	9.77102	22.982	27.376	0	1.84017	0	0	0	0	1.72616	0	0	0.908527	0.479324	0.205625	0	0	0	0.048274	0.190996	1.03798	0	0	0
sut4	0.520191	0.530293	0	53.9614	117.628	0.049903	0	0	0	115.583	0	0.011611	0	0	0.025567	0.306495	0	0.124921	0.101028	0.837875	66.8672	0	0	0
Glut3	0.184389	0.174182	0	29.1784	37.2408	0	0	0.104626	0.068151	45.2023	0	0	0.032081	0.050721	0.054824	0	0	0	0.084625	0.421719	13.5695	0	0	0
CG15406	74.4926	143.117	159.92	41.6678	20.7547	0	1.1481	0	0.070842	19.6706	0	0	14.5073	4.07544	5.84882	0	0	0.64632	0.122342	0.75606	2.01057	0	0	0.060927
CG3285	11.5469	32.1195	42.1245	3.47363	3.33919	0	0	0	0	3.59481	0	0	1.76685	0.422233	0.657391	0	0	0	0	0.108647	0.8115870000000001	0	0	0
CG15408	19.4253	53.8843	51.308	18.3623	4.69606	0	0.128119	0	0	4.53499	0	0	2.55573	0.413286	1.0403	0	0	0	0	0.229035	0.741644	0	0	0
Tret1-1	20.2856	35.7562	21.5827	4.63304	4.90051	137.142	8.1544	117.468	119.22	4.95457	7.65931	5.49995	210.686	248.369	302.481	98.5021	83.9607	54.1003	100.954	95.3689	105.21	1.61148	0.495689	2.5036
Tret1-2	0	0	0	8.59935	11.3336	2.2129	0	1.85374	1.63128	10.0861	0	0	6.3851	7.65613	9.98385	13.1329	4.52095	5.82672	0.310632	0.256583	6.83157	0.107054	0	0.140809
CG6484	368.501	491.756	686.557	15.4116	9.99772	6.49404	0.561168	3.62533	2.24457	10.1843	0.711593	0.370297	43.065	32.888	50.034	2.69813	8.00386	2.76964	4.68942	22.6833	2.23741	0	0	0.031537
nebu	13.1688	35.1251	20.7669	9.61307	13.4085	117.297	86.37075899999999	72.6038	72.4388	13.1238	82.9298	80.7601	220.862	220.055	300.41654600000004	103.662	84.2017	42.2912	8.69704	5.941414999999999	8.18323	26.7587	29.7729	43.6691
CG14605	0	0	0	42.096	35.950078000000005	0	0	0	0	25.8567	0	0	0	0	0	0	0	0	0.059503	0.8295859999999999	35.8908	0	0	0
CG33281	6.04454	29.3403	24.9039	20.1433	34.155	0	0	2.11836	1.63726	38.1667	0	0	4.04292	3.01802	2.66706	0	0	0.205912	1.3819	1.07487	11.4265	0	0	0
beat-IIIa	0	0	0	0	0.827785	11.0748	0	10.4855	10.8288	1.38338	0	0.016927	0	0.087463	0.028601	13.7183	11.1725	7.40852	0.41282	0.374469	0.872188	0.024729	0.043891	0.04449
beat-IV	0	0	0	0	0.206936	32.7264	0	31.338	32.4222	0.17244	0	0	0	0.017478	0	68.7362	43.8561	35.6529	0.614953	0.711773	0.797252	0	0	0
beat-VI	0	0.168375	0	0	0.116685	21.8396	0	30.8905	33.6191	0	0	0.029938	0	0	0	21.2894	21.4057	16.9408	0.246967	0.143413	0.240711	0	0	0
beat-Ia	0	0	0	0	0.185767	15.5454	0	15.9325	14.3454	0.151021	0	0	0	0	0	30.8738	20.3951	13.2723	0.127393	0.124348	0.374603	0	0.018087	0
beat-Vc	0	0	0	0	0.130356	10.8661	0	15.0874	14.9348	0.195424	0	0	0	0	0	55.7857	35.5291	26.2737	0.084236	0.054088	0.081192	0	0	0
beat-Ib	0	0.342426	0	0	0	24.9414	0.873522	23.1551	23.4552	0	0.809326	0.808736	0.396904	0	0.071853	35.0396	27.9516	17.3695	0.19383	0	0.244547	0	0	0
beat-Ic	0	0	0	0	0.155078	11.2346	0.080932	9.84629	10.5303	0.163034	0.099036	0.084276	0.023	0.006787	0	4.44015	6.41683	2.73516	0.141163	0.024367	0.10803	0	0	0
beat-IIa	0.520294	0	0	0	0	31.6896	0	34.8342	36.006924000000005	0	0	0.026386	0.094769	0.120661	0.044337	122.799	106.382	71.96180000000001	0.253348	0.1258	0.152753	0.145582	0.12129	0.131137
beat-Va	0	0	0	0	0	7.78733	0	11.7051	10.9749	0	0	0.016722	0	0	0	15.2755	14.8676	5.31024	0.046165	0.028466	0	0	0	0
beat-IIb	0	0	0	0	0	24.733	0	34.496	33.4075	0	0	0.018667	0.064303	0.047963	0	71.22981300000001	52.9767	21.5603	1.98925	1.61839	1.61927	1.72809	2.5178	3.26827
beat-IIIc	0	0.155383	0	2.19538	4.32419	8.80204	0.208753	10.6996	11.1918	3.83519	0.169499	0.363355	1.7512	0.955428	0.3898009999999999	4.49881	5.64626	3.92656	2.86893	3.34135	3.5290120000000003	2.2376120000000004	1.49395	2.61499
beat-Vb	0	0	0	0	0.864902	14.7098	0	18.371	18.4133	0.869762	0	0	0	0	0	108.839	90.9267	75.1405	0.178065	0.143643	0	0	0	0
beat-IIIb	0	0	0	0	0.053654	18.9318	0	21.4216	21.7385	0.069796	0.050031	0.007045	0	0.080565	0.025033	49.1519	54.7105	21.2903	0.642965	1.2297	0.74613	0	0.014941	0
CG31522	124.824	307.739	126.263	3.42414	11.4495	176.293	40.9526	244.384	232.887	9.48406	44.8224	53.5774	18.9901	25.5722	14.7152	114.873	78.16727999999999	50.4011	109.75	120.311	103.873	15.3876	20.8116	25.1969
Elovl7	24.2281	48.1407	26.1661	0.337858	2.88875	103.756	9.18038	108.07	107.211	3.08614	10.0191	6.6177	17.2279	17.5066	11.4135	1.16789	2.45034	3.21565	200.885	200.251	192.236	0.631068	0.927454	1.15005
CG5326	13.3604	18.6324	10.65	1.61071	4.75432	75.093	31.9195	117.404	113.29	5.12347	29.3753	28.4799	13.3708	8.03199	2.39407	1.70208	2.4965	2.24748	27.2631	23.4795	27.4375	34.3063	45.0517	41.7494
sit	0	1.67718	0	0	2.53079	4.56222	0.464298	3.29935	3.15258	3.09754	0.752684	0	0	0.146135	0	0	0	0	0.166914	0.915748	0.21353	0	0	0
CG6660	0	0.721153	1.18631	0.07056	0	0.075661	0	0.107323	0.104862	0.424969	0	0	18.1461	43.4003	29.9468	5.88849	5.51926	2.05855	0	0	0.035058	0	0	0
CG30008	3.54038	10.543	2.87794	14.7194	8.34593	12.0318	0.129862	1.04734	1.32239	8.10716	0	0.82422	136.52	390.528	260.83	0	1.82031	2.74014	1.52875	1.49568	2.45951	0	0	0.317884
CG31523	180.443	370.494	83.6739	30.8183	89.11792100000001	179.09762700000002	81.8494	135.13396400000002	136.24641100000002	72.0415	81.87	108.019	157.314	278.10987500000005	176.16392100000002	59.252756000000005	54.9953	22.5497	144.871	150.237	187.329	30.952129000000003	35.9787	36.3478
bond	10.3561	34.259234000000006	24.1616	319.379	157.903	35.8689	16.0485	58.4297	55.6581	167.588	13.9476	4.79531	15.918	24.0325	15.3888	15.0557	17.3815	13.1633	10.6962	10.7789	32.6259	2.20991	3.6235	2.68289
CG33110	0.747429	3.1904	1.71304	2.70901	8.65841	101.038	0	95.9395	95.4442	8.51511	0	0.048422	19.2496	15.7198	14.6546	0	0	2.18794	155.968	162.856	158.972	0.054703	0.070719	0.073311
CG11406	0	0	0	0	0	0.841504	0	0.383182	0.252131	0	0	0	0.032434	0	0	3.44467	4.20708	3.00044	0	0.028793	0	0	0.017017	0
CG11598	0	0.187742	0	2.0433	1.31785	0	0	0	0	1.20959	0	0	0.074051	0.194437	0	0	0.967193	0	0	1.09331	0.120514	0.043942	0	0
CG31091	1.31163	6.35644	2.9764	0	0.317416	0	0	0	0	0.146343	0	0	0.064664	0	0	0	0	0.067246	0	0.120499	0.120544	0	0	0
Lip4	12.3218	19.9977	21.7497	19.9095	9.000867000000001	67.0533	10.2965	39.5603	38.3276	9.803584999999998	9.59659	9.32042	25.4116	30.739462000000003	36.78870800000001	5.86333	1.45998	1.87493	2.5229	2.60821	7.82043	1.43498	0.113956	0.929575
CG31872	6.50331	79.51565299999999	23.949758000000003	235.72	430.997	0.568778	0	0.209447	0	331.479	0	0.031765	0	0	0	0	0	0.119712	2.53793	70.9761	0.458378	0	0	0
CG18284	1.31631	21.9201	23.596	138.553	164.637	0	0	0	0	166.618	0	0	0	0	0	0	0	0.239409	1.08265	39.7439	0.10566	0	0	0
Lip3	3.9428	2.38387	0	0	0.526561	0.707514	0	0.395083	0	0.438622	0	0	0.352327	0.3092	0.235946	0	0	0.642168	0.442596	1.41542	0.590912	0	0	0.073134
Lip1	0	0	0	4.05266	1.08491	0	0	0	0	1.05015	0	0	0.072747	0.121631	0.250629	0	0	0.252871	0.588923	0.384682	0.875464	1.28479	1.88228	1.11549
CG2772	5.91659	0.723903	3.44103	0	0	0	0	0.535171	0.348598	0	0	0	0	0	0	1.48234	2.58428	3.03333	0.175172	2.14092	6.10585	0	0.073283	0.037476
CG18301	0	8.69225	3.35505	5.25874	2.81939	0	0	0	0	3.93764	0	0	0	0	0	0	0.746336	0	0.251204	0.192379	0.432917	0	0	0
CG18302	0	0	0	0	0	16.7481	0	32.4847	33.05	0	0	0	0	0.053446	0	0.530364	0	0.219057	30.742	21.5692	12.535	0	0	0
CG7329	0	0.406865	0	98.5224	41.4081	0.137227	0	0.957313	1.52031	37.9803	0	0	0	0	0	0	0	0	0.218867	2.90523	3.19722	0	0	0.082472
CG17097	9.98033	89.1877	28.0392	167.253	631.065	0.565223	0	0	0	519.068	0	0.03564	0	0	0	0	0	0.540019	3.78012	113.993	0.66129	0	0	0
CG3635	0.91381	4.03902	0	0	0	0	0	0.936377	0.780134	0	0	0	0	0	0.127324	0	0	0.151953	5.67983	5.661243000000001	4.07676	0	0	0.075793
CG8093	61.0634	137.007	127.619	18.4009	7.20083	0	0	0	0	6.95247	0	0	0.889874	0.151585	0.1672	1.33809	0	0	0.171786	22.8231	0.438199	0	0	0
mag	865.328	1919.29	2514.17	73.7838	18.1962	3.75462	0	0.825686	0.537832	23.6774	0	1.24103	3.0307	0	0	2.4575	0	1.1668	0.114526	3.54051	0.05435	0.037129	0	0
CG11600	0	0	0	0	1.13901	0	0	0	0	0.563771	0	0	0	0	0	0	0	0	0.118764	0.964563	0	0	0	0
CG11608	0	1.02656	0.709598	7.75131	12.8988	0	0	0	0	14.6431	0	0	0	0	0	0	0	0	0.143038	3.54533	0	0	0	0
CG6753	0	0	0	0	0	1.705	0	2.34826	2.24511	0	0	0	0.04749	0	0.1082	0	2.0703	1.08758	0.079183	0.337345	0.039009	1.0265	0.713117	1.04222
CG18530	0	0	0	0	0	0	0	0	0	0	0	0	0	0	0.159518	0	0	0.147323	0.33848	0.592571	0.164269	0.207275	0.213806	0.275587
CG31871	0	0.223646	0	0	0.677235	3.35396	0	4.74085	3.65675	1.02067	0	0	0.545096	1.05344	1.461	0	0	0.088997	0.788465	0.439877	1.19809	0.141098	0.105116	0.054809
CG31089	0	0	0	0	0	0	0	0	0.708622	0	0	0	1.24317	0	0	0	2.0913	0.409336	0.135266	0.709265	0.183121	0	0	0
CG42526	0	0.51577	0	2.97206	1.50882	3.04753	6.31326	3.30015	2.21813	0.902172	5.00817	7.03328	6.52081	3.93771	4.56901	3.86343	13.5388	6.65532	2.56026	3.02118	5.13535	3.24411	4.23379	3.31175
Adf1	9.49117	11.3062	8.26178	5.7175	25.8907	58.4999	114.953	83.3579	77.6136	27.2893	116.49	80.2744	47.8647	12.3205	15.9581	63.1187	55.1359	65.7512	24.427	23.1164	32.6348	90.5712	108.894	108.834
CG3919	0	0.794875	0	10.1549	22.731039000000003	2.28079	15.5298	0.958334	0.718825	26.5026	17.7584	18.6613	11.0573	1.42669	1.6022	6.93517	2.43854	2.3257	1.90919	1.71255	12.0854	7.07876	6.34957	5.64698
CG10949	3.17303	4.48556	7.22152	29.6537	26.834	15.5872	42.233	19.0297	20.7839	28.4489	45.9308	46.6529	11.0533	2.07096	3.66591	7.49652	14.1087	7.37438	5.700989999999999	5.9143	8.26441	16.5627	18.291	20.5515
stwl	2.5939	2.1831180000000003	0.77449	2.65632	11.2155	7.32209	34.5257	3.80013	4.77315	9.40091	30.877605000000003	35.375	11.2154	2.44321	2.5518560000000003	15.1278	6.52132	3.3705	2.72111	2.40876	5.49639	4.62684	6.52377	6.6252260000000005
CG4404	9.39656	7.7445	11.3935	6.71802	2.8947	33.6988	59.0592	42.5617	38.3572	3.79208	60.7715	44.3634	26.7844	15.3525	11.5686	203.166	87.3021	101.003	84.3854	81.8203	68.2314	1.46902	1.92005	1.33074
CG8119	0	0	0	4.16049	0	0	0	0	0	0	0	0.037098	0	0	0	0	0	0	0	0.087716	0	0	0	0
CG13204	0.892797	1.04652	0	0.320386	0.744579	12.3739	7.23744	22.5153	26.5473	1.11971	6.81451	6.83811	3.73746	1.1459	0.805229	100.453	81.166	64.647	4.31124	4.07379	5.45165	24.8028	34.3264	30.1846
hng1	5.82171	4.74593	8.22072	152.742	82.5671	14.7935	34.4365	16.3178	18.0964	91.2198	40.416	23.4294	15.9337	4.05146	7.11632	15.6009	4.80643	6.50202	11.0126	10.9023	21.3114	17.4226	16.9686	18.0657
CG8765	10.8966	12.3847	8.53237	17.9691	23.6198	42.7674	109.923	57	57.143789000000005	26.4407	111.144	115.729	19.218	8.04968	7.982870999999999	22.4152	27.2162	22.0633	12.6974	11.2069	15.389	5.26238	6.51778	6.49918
brwl	5.325850000000001	7.26807	5.34879	5.02112	6.53167	17.3162	47.2415	17.694831999999998	18.3331	7.01987	47.1515	57.9715	23.8696	6.17723	7.47045	21.7921	24.4085	13.3436	7.59089	6.17212	8.27808	4.44975	6.20273	4.07045
jigr1	5.15904	14.5269	4.75955	13.1725	14.134747999999998	84.2236	607.06	87.6954	84.2039	21.0048	596.92	587.676	83.1194	8.339184000000001	21.5294	66.1385	138.086	38.6062	21.7998	21.2031	23.3977	83.4106	92.0661	83.57623000000001
CG34342	0	0	0	0	0	0	0	0	0	0	0	0	0	0	0	0	0	0.478247	1.30242	1.31137	0.687448	0.060497	0	0.584334
CG5065	138.679	189.323	61.59173800000001	29.4	52.8316	195.887	6.377	161.064	172.987	50.7116	5.91551	6.66265	15.1705	27.1561	11.2063	84.8768	72.65642700000001	38.0757	19.4354	21.8248	28.0673	1.06742	1.15579	3.59189
CG30427	2.49279	9.24594	4.1814	3.94613	4.71466	16.6696	0	17.0793	24.367088000000003	4.15192	0	0	6.984984000000001	8.21682	5.30955	0	0	1.17666	28.7268	28.385	24.5988	0.401081	0.708079	0.8408420000000001
CG4020	3.16955	3.19106	3.57897	0	1.1212	0	4.17213	0.574252	0.292133	0.796894	4.19598	1.08985	31.7307	77.3653	49.1573	32.7625	57.9471	21.9877	0.046772	0	1.25144	0.60806	0.409801	0.309922
Sgp	1.22965	5.12935	2.82448	7.38618	6.4039	2.71707	1.38225	0.232573	0.165154	6.78586	1.08965	2.0772	19.7544	55.812385000000006	34.0971	1.18217	1.64202	1.4128	0.114312	0	0.305171	0.180213	0.125247	0
CG10096	52.7777	119.489	9.66722	0	0.038787	0	0	0	0	0.11774	0	0	9.62356	15.1157	6.0042	0	0	0	18.5017	16.9853	10.8194	0	0	0
CG10097	1.57388	11.0663	40.7126	7.79894	9.38272	1.97517	0	1.02997	0.796332	6.69241	0	0	12.2787	29.0211	13.3881	4.15626	4.00174	1.48138	0.715007	0.716681	0.41944	0.073358	0.081838	0.076375
CG17562	0	2.17972	0.983753	3.54757	5.56553	0.954943	0	0	0	5.54707	0	0	4.06783	16.6385	7.93738	0	0	0	0.069713	0	1.8111	0	0	0
CG17560	3.26092	6.03048	11.3693	5.40263	2.77655	2.88724	0.175678	0.271744	0.136059	3.52018	0	0.08989	29.7003	117.189	46.0464	1.56898	0	0.624097	0.197719	0.057285	0.369544	0	0	0
CG14893	0	0	0	0	1.83979	0	0	0	0	1.67385	0	0	0	1.22191	0.604058	0	0	0	0.369533	0.623026	0	0	0	0
CG4770	0	0	0	0	0.411043	0	0	0	0	0	0	0	0	0	0	0	0	0	0	0.082132	0.122192	0	0	0
wat	53.0222	86.0035	49.5444	13.0379	6.38931	114.554	1.9817	126.55	131.273	7.89142	1.4287	0.577046	5.54951	11.2772	4.08312	7.62197	12.12	10.5971	216.528	197.368	175.903	0.72301	1.09552	0.844626
CG1441	0.676298	3.36609	2.7162	1.17815	0.694555	58.3982	0	43.3374	44.0393	1.07865	0	0	6.16471	5.24943	5.3041730000000005	0	1.1259	0.514508	167.182	156.3	127.824	0.685812	0.625669	0.668376
CG12268	4.56991	11.3081	6.35778	5.50796	1.87396	2.88708	0	7.043372000000001	6.88507	2.34697	0	0	12.349	21.5388	18.327	0	1.44697	0.418976	17.478025000000002	15.8358	13.783315000000002	28.6695	37.6053	25.0526
phtm	0	0	0	0	0	0.18666	0.997756	0.537667	0.749297	0	1.32814	0	1.28293	0.509691	0.587772	0	0.564251	0	0.483088	0.23869	0.146699	0.926024	1.48392	1.06733
Cyp303a1	0.855079	1.88112	0.05574	0.878493	1.15665	2.14054	0.139715	1.688	1.4796	1.32713	0	0.008276	0.103743	0.26017	0.229496	3.6446	0.6953180000000001	2.13788	2.19138	1.6689500000000002	1.98094	0.082477	0.11073	0.285577
Cyp305a1	3.65336	1.6526	2.56365	34.304	22.0821	15.8501	3.38516	14.0908	14.3771	25.1399	3.51996	1.35587	2.47564	2.73009	1.74213	12.8104	14.3553	6.92317	37.9516	29.5933	33.1807	0	0	0.077793
Cyp18a1	0	0.488083	0	0	0.099489	6.04939	11.8428	19.6413	17.4804	0.185663	11.0645	7.68609	6.44679	9.12945	7.19239	8.32344	12.2766	7.08363	1.5514279999999998	1.24624	1.6861050000000002	0.662845	0.423741	0.860976
Cyp304a1	0	0.906648	0	0	0.512897	0	0	0.548989	0.606049	0.497725	0	0.019236	41.6422	41.0176	62.953	0	0.485757	0.53395	0.033889	0.036358	0.158355	0.536081	0.528546	0.407661
St4	0	0	0	10.3878	4.371	0	15.2182	0	0.197947	3.10826	10.8738	9.71767	1.94013	1.04059	0.398073	0	0.149638	0	0.790337	0.339719	2.2581520000000004	0.182246	0.08451	0.259721
St2	0	0	0	0	0	0	0	1.21305	0.627196	0	0	0	0	0	0	0	0	0	0.286466	1.48781	0.11715	35.1017	37.1816	64.84900400000001
St1	0	0.974656	0	0	0	36.3602	0	24.9139	22.5187	1.70395	0	0	42.2106	43.2786	58.7455	14.9596	10.262	8.18515	1.8941	1.00681	4.90235	0.249654	0.219999	0.123511
DIP-iota	0	0	0	0	0.425507	0	0	0	0.087872	0.362353	0	0	0.727802	0.288049	0.563266	2.74846	0	1.55241	0.404919	0.512933	0.713236	0.158012	0	0
DIP-epsilon	0	0.776807	1.18541	0.745395	1.80757	19.0407	0.063255	29.0676	30.029	1.59795	0	0.052566	3.75233	5.078	4.45156	23.0309	28.862	12.1894	2.55028	1.96945	1.8096	0.452136	0.360869	0.637363
DIP-beta	0	0.049993	0	0	0.355777	9.08141	0.08801	13.5734	12.9275	0.350592	0.180347	0.055738	0.114844	0.253031	0.089683	16.3048	10.8617	5.19352	0.05752	0	0.48725	0	0	0
DIP-delta	0	0	0	0	0.04622	5.82152	0	5.53478	5.22306	0.053135	0	0	0	0	0	27.4779	15.0833	5.59065	0.090535	0.109202	0.064063	0	0	0
DIP-lambda	0	0	0	0	0.397668	13.4771	0	9.12137	9.24888	0	0	0	0	0	0.159736	9.62135	10.1514	3.52306	0.289626	0	0.296008	0	0	0
DIP-eta	0	0	0	1.36745	1.79904	8.09888	0	12.1541	11.5993	1.66132	0	0	0	0	0	14.5292	8.13177	4.96241	2.40159	2.1481630000000003	2.266	0	0	0
DIP-gamma	0	0	0	0	0.172807	26.5884	0	25.2618	23.9002	0.187332	0	0	0	0.02198	0	141.665	95.3458	93.5599	0.23158	0.054705	0.08915	0	0	0
DIP-theta	0	0	0	8.24859	2.45337	19.4587	0	38.4089	38.3055	3.2224	0	0.022493	0.104186	0	0.041786	33.9545	28.0783	31.6316	0.665471	1.0785	1.36997	0	0.01685	0
DIP-zeta	0	0	0	0	1.37349	6.17818	0	11.2951	12.1213	1.47539	0	0	0	0	0	24.1573	27.784	8.927477999999999	0.021786	0.030462	1.33559	0	0	0
DIP-kappa	0	0	0	0	0.388973	12.5428	0	10.059	10.4838	0.376638	0	0	0.01809	0	0	31.1349	28.0451	15.7048	0.361112	0.48931	1.1808610000000002	0	0	0
DIP-alpha	0	0.038866	0	0	0.345492	4.42642	1.31652	3.36947	2.8788	0.273443	1.3645619999999998	1.67918	0.375617	0.097938	0.075339	6.28958	6.24085	2.31397	0.145501	0.067628	0.344192	0.416691	0.406629	0.658113
Zaf1	0	0.795517	0.459445	20.6745	16.8864	10.3414	15.3834	4.84871	5.28103	14.6217	15.2397	14.166	4.2933	0.8282259999999999	0.708948	20.8708	16.4758	11.7652	2.08522	2.75392	4.49388	11.3605	10.3967	10.8788
prg	2.05533	2.4552	2.30297	0	0.493758	9.86611	70.8301	7.73621	6.85379	0.87267	66.5318	88.4885	22.7835	4.29373	7.74968	37.2848	14.2788	10.6766	4.34329	5.65429	4.04586	13.9288	18.237523000000003	15.971209000000002
CG10321	12.0676	15.4264	9.60298	30.8759	22.6873	47.9093	162.738	58.08413899999999	57.5554	23.4649	153.98384099999998	194.141	35.4253	11.4155	13.4935	78.5138	48.3921	45.5426	6.95239	6.69956	10.3245	16.0546	23.8866	22.6632
dwg	3.11239	4.71761	5.25627	2.6707	4.3532	10.8852	50.538	17.1243	15.4596	4.73376	51.0859	41.645	16.5935	4.7348	6.19859	34.5846	28.0154	25.7164	5.72217	5.49844	6.62624	16.2513	20.4732	18.9008
CG2712	2.47895	1.46144	1.33941	10.2409	9.04313	11.5593	44.5515	8.08276	8.27116	10.8347	42.528	29.1086	6.34208	1.99164	2.72278	7.71926	6.41459	8.7856	2.06546	2.77958	3.55497	6.87287	9.05959	8.52036
CG2202	3.62908	6.52019	4.50844	38.6496	27.9574	26.7376	58.7916	25.0872	24.917	32.9686	61.0736	49.6533	18.5302	5.7318	7.58668	65.8697	21.0151	22.7788	5.51033	4.85146	9.37288	7.23881	9.7825	10.5199
CG17328	1.26386	0.705377	1.10225	2.97152	8.32012	9.67526	28.973	6.41008	5.25814	7.3851	29.9275	25.6543	13.769	1.85946	3.26168	7.429470999999999	7.18152	8.42251	2.53758	3.36385	4.81651	5.771770999999999	8.16305	6.18372
CG30431	0.682516	0.62564	0	45.5295	42.0698	25.4955	0	21.9206	20.5274	50.3496	0	0.025736	11.9981	15.4115	22.3116	80.5018	37.3483	43.2219	0.889451	0.725191	13.5339	0.364925	0.05303	0.189834
CG12391	5.94928	10.6251	4.35674	2.36369	8.25367	40.6176	202.089	32.2868	33.3002	8.02414	192.623	293.293	60.3936	10.5889	16.4122	44.1506	34.0345	42.171	7.35978	7.85133	8.78539	50.8723	64.3638	63.6752
pita	7.59051	8.00546	2.09424	17.2253	37.444362000000005	25.5374	102.706	20.6304	21.9995	40.398	103.781	96.8656	42.456	9.61256	12.9946	99.0345	60.744	78.9456	13.5642	13.1851	22.6523	40.2354	51.7983	47.8143
CG17361	1.04562	3.03126	0.190632	3.55465	4.10971	16.6496	81.3433	12.4667	10.895	4.20025	80.7677	105.469	27.4089	5.00378	6.93891	14.0035	14.7298	4.41591	3.6235	3.06542	3.75586	15.8085	17.9912	15.809
CG8319	3.16711	3.27337	0.509335	2.63107	14.7055	14.8553	50.6715	9.07572	9.89293	14.7871	50.9038	64.6455	30.5874	6.37416	8.16893	18.4799	10.7457	15.4055	2.31311	2.89181	5.8907	14.8013	17.5105	19.3261
CG14710	1.51471	3.35244	1.2411	5.04916	13.8301	18.4461	40.8844	12.7437	11.8746	12.295	35.6046	55.9646	19.8987	3.96945	4.47058	2.56426	22.1701	19.8327	3.32042	3.34726	6.56509	13.5489	13.7628	15.3358
CG4424	0	0	0	0	4.7769	7.8133	15.9376	5.12284	5.48328	4.00582	16.1686	17.2044	6.3812	2.81723	2.34302	15.8653	13.239	9.99824	2.03913	2.31239	2.43072	8.37285	8.75332	8.36345
CG4854	0	1.08481	0	0	3.76017	6.61274	41.0084	5.44442	5.41274	4.00541	36.707	31.9141	10.7294	1.35316	2.40422	8.75881	4.23979	3.05831	1.36977	1.94862	3.01932	8.53902	9.7523	9.51689
trem	2.45807	4.33731	5.19874	55.3856	48.1998	22.2069	83.5374	16.0556	15.3275	48.6405	79.0731	79.0611	17.4759	3.54556	5.04516	8.27815	10.4491	5.22697	3.6318	4.13292	13.9378	14.5583	17.8771	17.5068
idc	7.15267	12.1231	7.49641	15.3564	17.0472	26.5986	134.749	23.1203	22.4559	17.7751	136.603	135.147	43.1396	7.61019	12.0037	30.8052	27.7983	23.8029	6.44153	5.72164	8.26085	39.3245	46.6928	47.8957
CG1647	2.05184	3.95077	1.5272	2.15089	10.3683	24.267	46.2455	19.7611	19.398853000000003	10.303	44.1628	58.9688	5.63567	1.6743	1.7239749999999998	32.9092	18.8135	11.905	1.83166	2.15707	3.57389	5.38695	7.747953000000001	6.51658
CG31365	3.06738	6.25994	4.63499	7.52863	6.85269	9.4792	81.0222	13.7237	12.5086	6.16849	79.5818	84.1156	29.7515	5.48273	8.62823	7.87151	5.8448	5.50723	3.79306	3.97046	5.29077	23.5395	28.7702	30.4299
CG31457	1.64564	3.59704	2.58036	7.25173	9.14288	9.9041	63.1673	7.64737	7.74296	10.1867	58.223	62.0179	20.057	3.59918	5.27515	20.5598	7.07743	11.2901	3.91902	3.27053	8.65827	16.0633	17.1641	18.2625
Act79B	2.52305	27.3498	22.8482	7.96984	4.74225	89.8668	0.123848	991.328	980.145	4.01895	0	0.621073	2.27803	2.45681	2.66987	49.0301	24.9726	68.5756	3143.02	2959.2	2908.75	0	0	0
Act87E	121.295	336.166	441.445	1117.81	1297.79	272.129	3.97472	1253.83	1223.65	1211.48	5.57485	11.7313	7.91317	28.6241	14.506	62.1126	11.1962	66.2147	1031.32	972.296	1194.89	10.3089	10.8507	15.4876
Arp53D	0	2.53054	0	249.965	242.928	0	0	0	0	237.379	0	0.024473	0	0.103944	0	0	0	0	0	0.331925	40.9966	0	0	0
Act5C	5416.25	3639.11	3284.3581670000003	1447.93	998.261	2163.11	3095.32	2127.6	2123.81	826.9709389999999	2623.6	5167.34	1137.2314459999998	883.4029909999998	701.729	3364.03	2148.9	2153.51	212.739	312.177	292.71027300000003	2807.09	3316.95	3884.59
Act42A	136.582	89.73	276.889	273.59	470.431	37.872	305.261	60.0532	60.9232	526.956	317.68	235.863	189.652	160.936	101.602	174.435	230.693	87.1375	23.9708	41.1936	133.608	1248.26	1369.84	1512.42
Act57B	403.749	654.909	934.771	45.509	76.6287	873.78	25.537	2847.86	2802.92	82.8212	25.9654	25.418	55.5299	177.063	79.5822	138.407	18.4529	240.903	526.043	541	783.553	15.0147	14.6295	14.1203
Arp1	23.9183	62.178	86.6344	68.5888	52.2408	77.813	94.8723	78.3794	82.5397	57.4292	93.262	72.2494	77.0239	41.0662	37.7128	171.979	133.794	69.4082	76.5658	79.7056	70.6778	143.101	157.791	168.245
Act88F	0	13.8662	20.5353	0	0.7597	3.8428	0	15.4705	16.5278	1.18045	0	0.420811	0.290124	0.14879	0.274341	5.32926	0.744275	2.03951	36.6349	23.4121	21.2637	0	0.104266	0.159963
Drgx	0	0	0	0	0	12.0799	0	15.8428	14.1759	0.230369	0	0	0.061136	0.379607	0.371247	29.4583	26.9823	20.3364	1.8801	1.58708	2.0560340000000004	0	0.024282	0
CG34367	0	0	0	23.9136	13.8017	4.23147	0	7.07242	6.41888	16.851034000000002	0	0	0	0	0	13.445	14.4858	16.4012	0.401594	0	12.913037999999998	0	0	0
Gsc	0	0	0	0	0.539443	0.462175	0	1.67874	2.09472	0.391717	0	0	0.032064	0	0	9.78047	11.2048	4.40896	0	0	0.207691	0.083538	0	0.042458
otp	9.52611	3.89278	4.2972	5.14204	8.14406	13.2433	0	17.0794	17.2086	8.21755	0	0.013609	0.161588	1.73321	0.264838	16.18	12.8763	13.7518	0.019238	0.274231	0.407435	0	0	0
repo	0	0	0	0	0.252977	36.2926	0	47.5391	47.0411	0.209942	0	0.046842	0.093557	0.346424	0.323148	58.0903	56.0259	50.514	6.2291	4.71159	3.9323	0.066164	0.211495	0.143479
Pph13	0	0	0	0	0	48.6145	0	53.7191	55.2223	0	0	0.016783	0	0	0.061865	0	0	0.172542	0	0	0	0.058341	0	0
PHDP	0	0	0	0	0	0	0	1.49971	0.912918	0	0	0	0	0	0.276301	0	0.346932	1.3211	0.10065	0.084618	0.018366	0	0	0
CG11294	0	0	0	69.95949399999999	90.6457	7.50523	0	14.3912	12.4402	100.587	0	0	0	0	0	19.1874	9.40328	13.3917	0	0	15.2124	0	0.051379	0
CG9876	0	0	0	0	0	0	0	0.884403	1.46916	0	0	0	0	0	0	0	0	0	0	0	0.669194	0	0	0
al	0	0	0	0	0	0	0	0.392359	0	0	0	0	0.273156	0.127052	0.234796	0	0	0.755478	3.02038	2.73424	3.70181	29.0071	42.0431	45.5353
Rx	0	0	0	0	0	3.96759	0	4.21669	4.02517	0	0	0	0	0	0	49.4045	21.0898	32.7094	0.492511	0.427229	0.536762	0	0	0
hbn	0	0	0	0	0	4.57761	0	10.3031	10.4495	0	0	0	0	0	0	59.7076	40.9746	60.6328	0	0	0.177305	0.029902	0	0
His2A:CG33808	0.305174	0.703766	1.492	7.01049	8.62143	0.97022	52.0499	0.175508	0.324587	9.54167	50.5197	91.0752	45.6126	10.1973	17.8726	1.6144	2.75817	0.811562	0.382323	0.58502	3.80349	0.178256	0.162307	0.273664
His2A:CG33814	0.533267	0.903508	0.926855	7.20411	8.73815	0.813027	46.9133	0.217704	0.165567	8.77795	48.435	83.1511	52.4501	9.89927	17.2435	2.94753	2.98712	0.715972	0.232642	0.492053	2.96991	0.163701	0.236996	0.28467
His2A:CG33817	0.294712	0.705736	0.530763	6.56545	9.06749	0.805039	50.2231	0.241841	0.188036	8.45247	47.2038	83.8058	58.9288	12.0087	20.9515	1.27101	3.40546	0.510702	0.225711	0.689897	3.43662	0.220687	0.234299	0.242555
His2A:CG33820	0.75601	0.663445	0.813308	6.57619	7.90276	0.923134	47.5473	0.266284	0.236524	9.0522	49.3845	78.1461	45.7189	9.5544	18.7012	1.93951	2.65198	0.899773	0.264984	0.485575	2.65931	0.202619	0.267655	0.254046
His2A:CG33823	0.549336	0.540801	1.33703	7.24117	8.69684	0.819935	48.671	0.41143	0.331122	9.30291	48.598	79.4562	45.2465	9.10299	16.1954	1.98541	3.02418	0.886016	0.273215	0.549509	2.71889	0.206641	0.257163	0.211292
His2A:CG33826	0.636915	0.796877	0.726168	7.00673	8.59212	1.0513	47.9726	0.385434	0.41998	8.95843	50.471	78.3482	45.1054	10.0439	17.3828	1.78866	2.93758	0.574367	0.36515	0.522546	2.68824	0.251332	0.167819	0.324984
His2A:CG33829	0.62422	0.857403	1.09233	7.0418	8.23873	1.09819	47.5498	0.263605	0.246982	9.47702	50.9244	81.5634	44.9735	9.95279	17.0654	2.37372	3.86383	0.596964	0.322217	0.396186	2.46671	0.18746	0.16631	0.282879
His2A:CG33832	0.649248	0.897701	0.64871	6.48344	8.93354	0.673927	48.2218	0.024209	0.164384	8.77641	50.3521	86.8322	44.7637	10.3122	18.3812	1.68757	3.711	0.800024	0.359331	0.569051	4.05176	0.154514	0.197235	0.272859
His2A:CG33835	0.459753	0.673281	1.05886	6.23022	8.14266	0.771663	49.7095	0.192506	0.155694	9.30838	49.4975	84.1701	43.4886	9.8979	15.7189	1.52934	3.77494	0.696333	0.290849	0.395947	3.32678	0.176134	0.158994	0.281539
His2A:CG33838	0.43734	0.801482	0.961182	6.24622	8.03445	0.87383	47.8792	0.168453	0.148084	9.0956	47.7737	83.6048	45.9023	9.77389	16.5592	1.8134	3.17469	0.676524	0.339869	0.477537	3.14926	0.18763	0.098847	0.273801
His2A:CG33841	0.770759	0.915971	0.723528	6.60869	8.15509	1.15637	47.2933	0.072623	0.070956	7.77104	48.6129	98.6007	46.9067	9.3319	17.1563	1.21836	3.51192	0.91601	0.293543	0.422872	2.94521	0.219454	0.177431	0.208577
His2A:CG33844	0.576788	0.671636	1.26887	6.51545	7.9222	0.902629	49.1897	0.186382	0.189811	9.83572	51.803	119.103	47.7106	9.28477	17.0318	1.28734	3.12401	0.975631	0.272314	0.469354	2.89181	0.192306	0.167761	0.349186
His2A:CG33847	0.742265	0.685721	1.58669	9.61277	9.50173	0.719992	54.9334	0.242046	0.283466	8.60155	55.304	131.316	51.1621	10.0613	16.8816	1.55192	3.41074	0.879732	0.35938	0.436432	3.19109	0.188905	0.143774	0.202275
His2A:CG33850	0.447963	0.855999	1.14338	9.1206	10.175	1.04173	57.3057	0.166248	0.245945	9.23645	51.1036	107.576	64.1437	14.2923	21.231	1.61519	3.33171	0.710652	0.502733	0.54524	3.51472	0.273792	0.128317	0.231861
His2A:CG33853	0.762465	0.84373	1.17551	12.5811	12.0267	0.609061	74.3478	0.215135	0.295745	11.4256	67.5466	172.664	54.0964	12.5777	17.968	3.16408	3.40479	0.692019	0.237053	0.301233	2.56609	0.111237	0.174483	0.221604
His2A:CG33856	0.618894	0.637144	1.1949	12.2767	13.0433	0.875907	72.8142	0.048415	0.249927	11.776	73.8963	158.477	51.0361	14.2517	20.3421	1.9789	3.88411	0.777714	0.392076	0.211325	2.28998	0.111239	0.191486	0.196365
His2A:CG33859	1.13681	0.788486	1.55357	12.5589	11.1946	1.26149	69.824	0.12061	0.652214	11.1586	69.9652	153.109	61.3412	11.9862	19.674	1.79409	2.71643	0.511928	0.348583	0.325919	2.57182	0.136495	0.107829	0.111276
His2A:CG33862	0.736777	0.861253	1.46114	13.2507	13.1808	1.31087	77.4141	0.285755	0.264404	11.4984	73.2505	179.158	80.6191	17.5553	27.5835	2.24007	3.16995	0.729716	0.494476	0.456158	4.2523	0.121439	0.184635	0.316759
His2A:CG33865	0.127991	1.06041	1.62581	12.1776	13.239	1.14954	77.0227	0.833643	0.492047	10.8108	69.6961	217.092	75.4069	16.0743	27.8997	1.12665	4.2291	0.606781	0.39277	0.320241	4.16169	0.118166	0.165072	0.293431
His2A:CG31618	0.127991	0.757039	1.18047	6.68738	9.28447	0.882331	50.7792	0.459426	0.274727	9.2219	50.0429	84.882	53.609	12.4348	19.6678	1.77469	3.61512	0.796349	0.327339	0.518378	3.12562	0.322076	0.158746	0.13203
CG3842	1.97709	3.1358	7.18811	8.26842	3.06805	29.1581	10.7881	20.39	20.6885	3.63669	10.7792	15.3303	14.8446	7.56798	7.09529	8.52879	6.76457	8.28601	84.40761800000001	99.8109	78.17748300000001	12.2683	10.5506	14.1837
CG30495	6.97081	8.44761	9.59749	0	2.27151	3.03326	0.465333	3.48451	2.24312	2.14223	0	0	0.866638	2.44785	1.37515	9.18857	8.96402	6.0862050000000005	6.7984290000000005	7.59699	6.94472	2.53998	2.93193	2.75782
CG11200	19.5978	56.319	77.5115	26.5363	10.6711	88.2674	65.5354	94.4538	105.337	11.8199	54.6437	57.4707	22.8623	10.6099	9.07333	7.4285	12.9026	9.3452	183.093	194.084	158.57	41.0104	49.6746	43.711
naz	0	0	0	0	0	5.71516	0	13.8138	12.8619	0	0	0	0	0	0	4.37116	12.4791	6.53248	0.191658	0.188668	0.334175	0	0	0
CG7675	3.22438	3.04277	3.37225	18.5355	12.9944	110.926	31.9125	108.8	110.072	16.4255	32.1239	9.67751	17.079441999999997	15.333	11.7856	0	0	1.52647	201.888	190.064	189.551	194.501	195.344	273.05518900000004
CG30491	1.81315	5.78931	7.81031	69.96469499999999	55.689	16.272	13.5786	17.372348000000002	19.039	64.2294	9.83657	10.7009	10.0982	6.69329	4.23513	20.7672	21.4595	10.0274	12.6168	11.9534	25.828284000000004	15.7232	16.934	17.2744
CG2070	0	0	0.835829	0	1.58334	0	0	0	0.243281	1.98873	0	0	29.9727	35.62	25.7617	0	0	0.161972	0.43801	0.8230010000000001	1.02813	0	0	0.029902
CG2065	10.4574	23.3211	58.4251	29.1117	22.2206	21.04	0	25.4745	23.2268	26.5121	0	0.963259	28.2135	32.9383	29.7193	9.29612	5.17405	3.81157	36.9133	57.3185	57.9349	0.343606	0.295874	0.11044
Rdh1	40.1859	65.7411	99.6072	39.9529	19.1666	38.4206	5.23236	20.2214	20.587	17.2182	3.98619	3.7712	15.7386	21.2585	23.1729	26.6956	17.2776	9.56897	25.9209	39.7209	26.0147	6.58136	7.07327	6.74474
CG6865	0	0	0	0	0	0	0	0	0	0	0	0	0	0	0	0	0	0	0	0	0.338823	0	0.04783	0.09784
CG4613	0	0	0	0.252901	0	0.68983	0	0.058903	0	0	0	0	0	0	0	0	0	0	0	0	0.039964	0	0.079011	0
CG11836	1.56851	3.99936	3.2037	1.66865	2.02869	4.00286	22.0915	1.22903	1.06109	1.80864	19.5851	32.8152	14.5031	3.33951	4.22037	6.0335	2.16152	1.63452	5.97943	5.56355	6.07712	8.96397	9.47405	11.5788
CG3355	0	0	0	0	0	0	0	0	0	0	0	0	0	0	0.412166	0	0	0	0.042129	0	0	3.32752	2.7849	7.599463999999999
tpr	0	0	0	0	0	0	0	0	0	0	0	0	0	0	0	0	0.680854	0.585922	0.105648	0	0.148335	3.70799	4.25614	3.78434
CG4914	0.380801	0.314161	0	0	0.091481	6.28414	0	11.1889	10.5931	0.227755	0	0	0	0.184241	0	0	0.065743	0.169322	0.031301	0	0	83.201	86.0804	151.566
CG9372	1.75218	4.04306	2.10312	5.92809	2.95953	90.6561	0	58.0948	60.3971	1.98818	0.486209	0.997024	57.7902	85.8646	68.9774	16.4144	13.1404	16.0285	109.815	107.79	92.2537	6.92762	7.26991	6.29484
CG18735	0	0	0	1.01572	0.207319	0	0	0	0	0.053349	0	0	0	0	0	0	0	0	0.034494	0.082829	0.032087	0.093028	0	0.021265
CG9294	0	0	0	0	0	0	0	0	0	0	0	0	0	0	0	0	0	0	0	0	0	0.097403	0.173724	0
His3:CG33803	0.172641	0	0	0.073789	0.028682	0	1.13402	0	0	0.071344	0.675716	1.29253	1.24287	0.692104	0.240199	0	0	0.05231	0.022283	0.023667	0.039284	0.205912	0.243414	0.227863
His3:CG33806	0.05336	0	0	0.073792	0.143413	0	0.679289	0	0	0.023781	1.59119	1.11838	1.53774	0.553078	0.289753	0	0	0.145597	0.008171	0	0.013082	0.288846	0.074142	0.144041
His3:CG33809	0.119277	0	0	0.102787	0.114661	0	1.12841	0.045121	0.044085	0.035078	1.35203	1.21232	0.786095	0.550141	0.240265	0	0	0.05231	0	0	0.013031	0.290066	0.139015	0.217828
His3:CG33812	0	0	0	0.103483	0.028682	0	1.24335	0	0	0.069161	0.733845	1.21086	0.883994	0.618936	0.29049	0	0	0.051729	0	0.011834	0.052123	0.195341	0.222424	0.251654
His3:CG33815	0	0	0	0.088566	0	0	1.27702	0	0	0.047607	0.737383	1.15666	1.12026	0.623926	0.193924	0	0	0.068875	0.011139	0.011831	0.049876	0.0622	0.254772	0.132704
His3:CG33818	0	0	0	0.059387	0.028655	0	1.1674	0.04512	0.044085	0.023687	0.983137	1.24002	0.591125	0.20802	0.311575	0	0	0.095612	0	0.035506	0.064019	0.330109	0.139016	0.218011
His3:CG33821	0	0	0	0.20771	0.255385	0	0.938701	0.090246	0.088171	0	1.34556	1.81621	0.784513	0.394385	0.143684	0	0	0.120895	0	0.011834	0.026102	0.207335	0.146829	0.141811
His3:CG33824	0	0	0	0.087089	0.057366	0	1.01668	0.04512	0.044085	0.047607	1.4067	1.30956	0.785731	0.416474	0.210549	0	0	0.106074	0	0	0.050912	0.162818	0.148283	0.236228
His3:CG33827	0	0	0	0.088935	0.171904	0	1.05489	0	0	0.047448	0.844206	1.22569	0.814565	0.133548	0.213824	0	0	0.026155	0	0	0.024775	0.248801	0.259316	0.151657
His3:CG33830	0	0	0	0.117152	0.028682	0	1.08866	0	0	0.023804	1.09622	1.14471	0.504139	0.318444	0.180479	0	0	0.124673	0	0	0.050941	0.231727	0.129021	0.16095
His3:CG33833	0.119277	0	0	0.043106	0.054588	0	1.09488	0	0	0.071294	1.35206	1.15764	1.12043	0.627853	0.221863	0	0	0.093868	0.012256	0.011834	0.100793	0.216482	0.139016	0.244402
His3:CG33836	0	0	0	0.059014	0.169459	0	1.39959	0.04512	0.044085	0.116708	0.79863	1.20015	1.13109	0.729727	0.206488	0	0	0.025574	0	0.023667	0.013031	0.145134	0.213157	0.193649
His3:CG33839	0	0	0	0.088012	0.083131	0	1.09291	0.090239	0.088171	0.082303	0.983327	1.02484	1.12498	0.467898	0.354336	0	0	0.163906	0	0.011834	0.065364	0.231727	0.148283	0.198498
His3:CG33842	0	0	0	0.073238	0.085908	0	1.02376	0	0	0.011275	0.856765	1.29751	1.28265	0.42373	0.206737	0	0	0.118279	0	0.019801	0.090495	0.269535	0.222062	0.170977
His3:CG33845	0	0	0	0.029179	0.171816	0	1.1644	0	0	0.023687	1.22269	1.15953	1.01051	0.538956	0.248758	0	0	0.116827	0	0.011834	0.052325	0.238231	0.231511	0.15333
His3:CG33848	0.119277	0	0	0.044098	0.200639	0	1.1375	0	0	0.103043	0.915129	1.03757	0.999752	0.601053	0.247569	0	0	0.131066	0	0.011834	0.026061	0.172169	0.231511	0.1734
His3:CG33851	0.119277	0	0	0.102232	0	0	1.43951	0	0	0.071294	0.608085	1.02328	1.04601	0.801128	0.221647	0	0	0.089218	0	0.011831	0.013031	0.133954	0.212794	0.15165
His3:CG33854	0.053364	0	0	0.059387	0.112221	0	1.05439	0	0	0.176571	1.16447	1.04692	1.106	0.507096	0.259136	0	0	0.106945	0	0	0.04248	0.222987	0.203885	0.201643
His3:CG33857	0.05336	0	0	0.073792	0.057085	0	0.947316	0	0	0.093734	0.921864	1.12286	1.25675	0.403398	0.282058	0	0	0.095612	0	0	0.075905	0.173185	0.157555	0.181395
His3:CG33860	0	0	0	0.102922	0.086048	0	1.24079	0	0	0.095213	0.737579	1.20148	0.969573	0.481762	0.266431	0	0	0.093577	0	0.011831	0.081218	0.249211	0.157369	0.246086
His3:CG33863	0	0	0	0.087643	0.057085	0	1.09038	0	0	0.093734	1.10629	0.997183	1.09808	0.657697	0.191001	0	0	0.12322	0	0.023668	0.02616	0.184975	0.231513	0.151291
His3:CG33866	0.05336	0	0	0.044497	0.085963	0	0.871768	0	0	0.02159	0.676035	1.04604	1.21679	0.567069	0.282915	0	0	0.120314	0	0	0.07844	0.217699	0.18535	0.179728
His3.3B	107.99	177.47	102.778	102.194	126.327	542.7148669999999	443.207	449.415	460.189	127.136	442.425	375.412	266.328	152.295	146.261	1200.74	883.809	417.989	167.784	182.907	197.96	637.1723810000001	641.2451619999999	699.136
His3.3A	67.2167	81.54299499999999	74.4209	142.39	116.251	107.125	143.759	107.637	112.799	127.682	161.48924200000002	88.829	179.08744900000002	77.757	88.10977899999999	413.466	400.894	390.926	185.25	193.482	259.119	481.877	499.705	477.97
cid	0.310832	0.509973	0.162461	4.60678	6.99674	0.408243	94.0592	0	0.114882	5.27551	97.3762	76.5567	50.4724	5.40897	11.0052	0	0.08337	0.2537	0.407914	0.130338	1.71723	13.4173	17.7665	13.9508
His3:CG31613	0	0	0	0.102232	0.028682	0	0.86556	0.090241	0.088169	0.022551	1.65282	1.22252	0.954001	0.668954	0.328979	0	0	0.067132	0.022284	0	0.064367	0.256927	0.166637	0.123225
His2B:CG33910	0	0.159161	0	6.06751	6.95852	0.202211	6.63485	0.040115	0.078389	6.51351	5.40272	8.4699	4.18383	2.69298	3.43464	0.020978	0.076831	0.207219	0	0.146887	3.10564	0.292499	0.311009	0.273481
His2B:CG33908	0.106047	0.095563	0	10.4558	8.4578	0.901459	7.39156	0.059921	0	7.99988	7.08303	10.2831	7.62285	4.0868	5.32791	0.272713	0.169028	0.111877	0.039488	0.138798	4.87471	0.350419	0.216981	0.262736
His2B:CG33906	0.101859	0.135441	0.051782	7.29222	7.87948	0.493506	7.49921	0.039613	0.019598	7.69831	6.15411	7.50179	5.03873	2.60696	3.75293	0.166984	0.1383	0.097925	0.037378	0.144907	3.92731	0.374456	0.375956	0.301405
His2B:CG33904	0.154887	0.170695	0	6.55345	7.50689	0.512591	6.82205	0.036104	0.054873	6.91384	6.10736	7.53374	5.45611	2.54236	3.72483	0.062934	0.03204	0.146241	0.013737	0.082274	3.57098	0.285722	0.320057	0.435748
His2B:CG33902	0	0.250441	0	6.2259	6.76553	0.62996	7.43522	0.040115	0.039195	6.3555	5.32872	8.63561	5.726	3.01531	4.44951	0.146846	0.136334	0.130997	0.039623	0.119411	2.76232	0.235842	0.3968	0.317432
His2B:CG33900	0.106047	0.150266	0	7.20685	8.62242	0.456031	6.85976	0.079979	0.058793	7.4791	6.65585	7.48423	6.1844	3.21681	3.496	0.41872	0.060157	0.188874	0.039556	0.158793	3.68352	0.331807	0.486144	0.364694
His2B:CG33898	0.048839	0.173664	0	7.19823	7.39416	0.643392	6.49577	0	0.039195	6.70045	4.8406	7.82383	6.36949	2.793	3.79089	0.230758	0.325306	0.188615	0.039822	0.119447	2.93599	0.267288	0.29017	0.338254
His2B:CG33896	0.154882	0.095563	0	6.91626	7.28269	0.436237	6.62484	0.060172	0.117585	6.32017	5.29203	9.73418	5.34163	2.57374	4.18527	0.439698	0.104294	0.095082	0.013076	0.119939	3.31342	0.258071	0.3018	0.312643
His2B:CG33894	0.048839	0.225068	0	6.90932	7.29798	0.431991	7.23341	0.080236	0.019598	7.40983	5.56022	8.78826	6.46291	3.27297	3.73534	0.188802	0.029425	0.081647	0.022585	0.127794	3.31934	0.199336	0.345099	0.197798
His2B:CG33892	0	0.085348	0	6.94329	7.39893	0.455326	6.80043	0.068195	0.047035	7.12191	5.99519	9.27522	5.8415	2.66086	4.05973	0.020978	0.111487	0.131514	0.026151	0.040681	3.104	0.276142	0.295177	0.362209
His2B:CG33890	0	0.110392	0	6.70725	7.20241	0.4122	6.66802	0.020059	0.039195	7.0273	6.4366	7.149	4.78367	2.82413	3.27578	0.020978	0.046099	0.087073	0.055868	0.111031	2.75015	0.322227	0.334275	0.282731
His2B:CG33888	0.048839	0.125221	0	7.15362	8.45589	0.4228	6.89788	0.056161	0.035276	7.49497	6.33017	7.23107	6.57255	2.73868	3.66297	0.041117	0	0.108002	0.06934	0.169176	2.99449	0.291866	0.311008	0.250013
His2B:CG33886	0	0.185527	0.051782	6.95583	8.04956	0.38462	6.83148	0.10029	0.097498	7.48157	5.99563	7.30907	5.23705	2.74764	3.83873	0.125867	0.09612	0.133581	0.009906	0.123868	2.96971	0.386566	0.235883	0.350318
His2B:CG33884	0.106047	0.248793	0	7.56421	8.70015	0.544407	6.42797	0.200576	0.137183	7.48466	6.00029	6.95023	5.3009	2.88995	4.03187	0.251736	0.174913	0.037982	0.023643	0.124357	3.25102	0.31301	0.205669	0.304378
His2B:CG33882	0.101863	0.075133	0	7.42743	7.87024	0.658945	6.635	0	0.117586	6.79811	5.77367	7.32218	5.01746	2.70682	3.23963	0.041955	0.113449	0.060719	0.029651	0.132493	2.97911	0.248853	0.33815	0.27315
His2B:CG33880	0.101863	0.114676	0	7.3384	8.72115	0.597436	7.00038	0.020057	0.097009	7.42208	5.60624	9.44299	5.28659	2.65959	3.33091	0	0.18701	0.057102	0.029651	0.052748	3.154	0.312286	0.301315	0.410627
His2B:CG33878	0.101863	0.185524	0.051782	7.36554	8.53552	0.399472	6.93586	0.079982	0.058303	7.96733	4.8538	8.56586	5.54176	3.46567	3.86219	0.293691	0.125546	0.110586	0.00984	0.125689	3.60415	0.230241	0.288228	0.23663
His2B:CG33876	0.106047	0.148949	0	7.68094	8.2233	0.538755	6.52821	0.060174	0.136693	7.50368	6.25763	12.2212	9.57395	4.65044	5.14204	0.020978	0.210222	0.149084	0.04768	0.151643	4.18553	0.457588	0.413117	0.322391
His2B:CG33874	0.106056	0.125216	0	7.86492	8.5612	0.517534	7.03565	0.300866	0.215575	7.58544	6.15173	13.4193	8.78487	4.39036	6.2099	0.020978	0.014712	0.143658	0.062846	0.133686	4.4626	0.346444	0.321025	0.222253
His2B:CG33872	0.207906	0.100182	0	7.86274	9.68707	0.597433	7.29223	0.240692	0.215575	8.06576	8.12027	13.1499	8.96166	4.22662	5.89663	0.146846	0.059503	0.051676	0.049858	0.103946	4.14923	0.350239	0.229098	0.256126
His2B:CG33870	0.106056	0.12521	0	8.35594	14.1308	0.586114	9.67567	0.120348	0.058793	10.9965	10.6774	13.1989	7.89884	4.12431	5.21059	0.146846	0.062773	0.100767	0.082986	0.210627	4.63646	0.309939	0.279504	0.321069
His2B:CG33868	0.106047	0.263631	0.051782	11.9913	15.5612	0.254527	8.57438	0.020058	0.07839	15.522	12.5582	13.3848	8.60919	6.98057	9.88307	0.125867	0.014708	0.173888	0.115304	0.69073	7.75671	0.451625	0.440748	0.361883
His2B:CG17949	0	0.125221	0.051782	5.84533	7.20976	0.295539	9.93564	0.020057	0.039195	6.30932	7.47898	10.5205	5.36297	3.23889	3.74252	0.146007	0.046097	0.144174	0.059368	0.189358	2.84723	0.33244	0.498099	0.380888
mthl3	1.37922	4.56438	0	0	1.77321	2.73093	2.56839	1.52604	1.75203	1.54727	1.64541	1.66543	4.00889	4.70766	3.36943	0	0	0.190745	4.08136	3.7077	4.27808	33.0358	43.964	38.9386
mthl1	1.89602	4.65912	2.9686820000000003	2.6712930000000004	5.11607	9.77688	16.5296	14.6437	13.7584	5.22085	17.2385	15.19	6.82995	2.37727	1.97571	15.4485	4.88104	5.72832	2.54131	2.44974	3.20699	3.81476	5.41291	4.57906
mthl7	0	0	0	0	0	0	0	0	0	0	0	0	0	0	0	0	0	0	0.099096	0	0.094957	0.376754	0	0
mthl15	2.44741	5.60484	2.53922	0	0.267248	0	0	0	0	0.332679	0	0	0.255901	0.243122	0.020266	0.60737	0.160165	0	0.337784	1.27882	0.214428	0.614838	0.761141	0.567177
mth	1.42377	3.9072	6.26792	2.31254	1.39526	4.25979	8.57695	4.98486	5.930479999999999	1.5622	8.76384	7.76877	18.3638	18.409363000000003	13.869440999999998	0	3.09198	0.723568	10.2241	10.4177	7.81312	66.3538	68.34188900000001	76.2625
mthl11	0	0	0	0	0	0	0	0	0	0	0	0	0.161768	0.070816	0.063037	0	0	0	0.279388	0.102924	0.366637	0	0	0.053382
mthl12	0	0	0	0	0	0	0	0	0	0	0	0	0	0	0	0	0	0	0	0.057891	0	0.125341	0	0
mthl13	0	0	0	0	0.070178	0	0	0.918978	1.19481	0.047542	0	0	0	0	0	0	0	0	0	0	0	0	0	0
mthl4	1.75549	3.06955	2.07752	0	1.81118	5.63012	1.65531	1.24719	1.27563	2.6182	2.13733	1.24255	4.33209	5.24302	3.12046	0	0	0.539763	3.07464	2.5042	4.88609	17.8236	21.1523	22.5656
mthl10	68.9598	38.6107	10.5571	13.6824	27.3004	35.6669	13.5975	20.8328	22.8908	22.4912	12.249262000000002	13.7709	21.2389	23.5598	16.7805	11.3374	7.80213	4.38182	13.6511	13.5369	19.8541	26.853	34.3706	26.3364
mthl2	0	3.2084	3.71881	0	0	13.8704	0	6.79616	6.81567	0.954524	0	0	36.038	63.5502	42.7637	0	0	0	11.037	12.6104	9.47501	0.700361	0.295978	0.256847
mthl6	0	0	0	0	0	0	0	0	0	0	0	0	0	0	0	0	0	0	0.05357	0.032825	0.325451	4.38509	0.150926	0
CG40470	0	0	0	0	1.26077	26.3071	0	14.3778	13.6994	1.046	0.108729	0.127605	0.024516	0.160903	0.025116	10.9285	16.008	3.68886	0.066824	0.074114	1.41438	0.049809	0.097095	0.050311
CG4467	0	0	0	0	0.3061	98.1789	0	80.9153	81.5541	0.318369	0	0.152395	0.073857	0	0	187.767	137.582	72.7484	0.403629	0.48822	0.487271	0.016215	0.014496	0
CG46339	14.1328	18.053	12.3353	0	2.27909	30.2499	2.08821	52.2393	55.1664	2.46175	2.61388	2.19286	23.2518	35.4901	32.9729	46.9432	47.0319	29.3572	12.878	12.082	12.0444	13.4887	19.6221	14.7434
CG31445	1.3916	5.56642	3.06331	22.2942	40.938	75.707	0.382155	25.6756	25.2062	38.5856	0.205046	0.189755	13.0329	22.535	14.4743	6.24252	2.39803	1.6537	15.8499	13.8651	24.8048	0.044761	0.018947	0.05085
CG11951	0	0.81132	0.362147	0	0.629744	57.0997	0.10987	13.9132	12.6153	0.11142	0	0.432758	5.75427	7.82205	8.48769	0.082419	0.524503	0.345423	29.9393	29.5934	25.7179	0.050294	0	0
CG7653	0	0.616053	0	18.3453	38.2656	0	0	0	0	34.5825	0	0	0	0	0	0	0	0	0.040634	0.141987	13.4475	0	0	0
CG3502	0	0	0	0	0	0	0	0.094089	0.34934	0	0	0	0.145067	0.018954	0	0	0	0	0.035195	0	0.369974	0.420805	0.486818	0.367731
CG8773	299.187	507.355	487.106	15.7276	2.63434	0	0	0	0	2.81598	0	0.033578	1.56008	0.569653	0.230682	0	0	0	0.174537	1.58996	0	0	0.031177	0
CG8774	79.1827	165.013	173.049	13.2677	5.31236	0	0	0	0	6.85907	0	0.018365	1.68796	2.91193	3.2963	0	0.235527	0	0.130764	4.3717440000000005	0.065865	0	0	0
CG5849	5.34388	10.712	5.36709	0	0.148466	11.8478	0	4.67532	4.08525	0.205349	0.106139	0	6.436820000000001	5.19781	8.53997	3.13616	2.76298	0.631149	0.358427	0.496761	0.752282	0.125637	0.079873	0.211213
superdeath	3.08723	3.68994	2.48366	3.63379	1.43731	13.3033	253.134	9.3787	10.3382	1.37872	256.82	184.94	82.0338	15.7782	24.516	8.21285	7.13654	3.48095	4.06527	3.25432	4.89346	0.274458	0.646687	0.073243
CG32473	128.795	195.48345300000005	205.679	65.6028	96.9746	35.9384	247.551	41.4767	41.1166	97.5196	246.531	211.226	73.62323599999999	25.7868	32.3433	55.216	35.5104	38.0348	11.8129	10.6983	28.7864	42.2812	61.5174	56.3841
CG31343	679.366	1407.98	1077.24	59.9414	18.9615	0	0	0	0.038817	19.1841	0	0.029687	6.86789	8.87594	6.03367	0	0	0	0.096728	18.7165	0.099673	0	0	0.033221
CG31233	579.102	1527.35	1253.28	35.9778	8.51945	0	0	0	0	8.71603	0	0	2.13921	0.439871	0.230165	0	0	0	0.54791	13.2669	0.542945	0	0	0
CG31198	2378.55	4072.22	4755.45	180.218	48.0408	0	1.15894	0	0	48.1476	0.697825	0.968494	16.7741	11.5043	7.53158	0	0	0	0.416094	31.5644	0.687139	0	0.032478	0
SP1029	6.51122	7.51037	5.00383	9.30828	11.2773	68.9705	108.027	71.48707399999999	73.448	11.7702	113.424	81.6477	32.5118	14.3336	11.3314	79.8713	48.5276	41.8506	2.45911	1.99109	2.56197	28.7573	30.7693	75.42800700000001
CG33514	31.1888	92.5174	91.6795	0	1.7088	0.85634	0	1.46056	1.40815	2.53326	0	0.69474	2.11245	2.29307	1.95596	10.0956	7.10323	2.32531	0.31461	5.6455	0.179548	0.616487	0.485308	0.960401
CG33965	2.76749	11.4995	17.346	0	0	0	0	0	0	0	0	0	0.22551	0	0	0	0	0	5.05079	4.42405	3.66024	0	0	0
CG33966	8.28461	26.2047	30.0639	0	0	0	0	0	0	0.379293	0	0	0.593252	0.535383	0.093479	0	0	0	0.852242	3.1942	0.884623	0	0	0
CG3091	94.5831	113.078	194.089	13.9796	16.3916	165.129	0.857533	130.224	126.534	19.0455	0	2.12936	40.5771	57.907385000000005	49.7257	76.453	48.7013	23.7028	105.266	99.6097	84.858	0.280112	0.350582	0.271794
CG3823	7.44113	16.5153	8.30854	0	0	6.73016	2.13302	6.44077	6.74643	0	1.33658	0	7.56303	16.4711	6.20913	12.7136	0	5.2243	6.35548	5.18341	7.49986	30.4517	29.6586	65.0476
CG12926	8.88453	21.74	15.5901	8.78163	4.40363	19.8722	0.700247	19.9849	19.3294	4.41946	0	0	9.79946	15.5156	12.0127	35.1213	34.6546	12.4493	10.2368	15.4441	9.53289	2.14611	1.8904	5.07644
pinta	6.83393	24.9365	23.2194	8.98716	7.27963	83.44753899999999	29.2903	50.5617	50.7612	6.83633	29.5172	31.993	21.5196	27.8814	30.642	14.0267	16.2042	6.70826	33.6079	36.6526	24.9223	24.8441	23.1563	22.6875
CG11550	0	16.2571	2.47469	0	1.99311	77.1705	0	41.2979	43.8702	0	0	0	0.595182	1.95431	1.80084	0	0	3.08702	12.6085	11.2139	13.1435	31.6497	38.9476	36.4948
CG31636	2.40543	5.70939	5.70968	2.08831	2.26722	4.20538	0	5.14552	3.86002	2.06507	0	0.190096	0.302624	1.05256	0.300697	0	0	1.20967	0.12174	1.00746	0.806999	0.7534639999999999	0	1.65311
CG30339	11.005	38.0073	27.6738	2.52961	0.895536	12.9565	0	2.97483	3.04766	0.913366	0.635581	0	0.42144	1.16185	0.625173	0	0.848096	1.75825	0.83156	1.10431	0.310725	0.160821	0.289424	0.240274
CG1902	43.7859	100.911	80.3909	116.372	202.44	65.5773	40.769746000000005	70.9997	72.5807	181.183	38.3133	47.0187	26.9557	15.8696	14.5609	76.2383	84.8841	37.9185	30.2311	33.0937	56.7722	54.1504	56.835879000000006	63.8826
CG3191	3.42884	9.16989	8.2647	27.8096	10.3097	19.4343	1.20594	14.9415	18.3161	12.6066	1.04454	0.726525	5.66081	10.3326	7.91219	47.8316	37.8319	32.9587	11.7902	11.1632	11.1017	2.27089	2.12109	1.63555
CG2663	1.90528	9.28867	10.749	5.69599	4.00498	0	0	0	0	5.00743	0	0	0	0.223828	0	0	0	0.808859	36.4966	41.5668	28.6917	11.1172	13.7435	14.8469
CG41520	1.17365	3.53386	0	16.7038	21.1123	21.8117	0.262444	15.5621	16.7461	14.1614	0.363135	0	4.199536999999999	6.8491230000000005	3.46706	0	0	0	24.3775	26.109	28.3848	4.94002	3.75388	4.82309
CG10359	1.06726	1.13446	1.11317	0	1.36088	3.31743	0	3.78535	3.20923	1.47955	0	0.016971	12.3512	19.2925	11.1815	0	0	0.423598	11.9346	13.0443	10.1456	102.901	117.123	106.711
CG5550	36.1303	115.877	120.96	0	0	1.90178	0	0	0	0	0	0.04875	6.31686	2.69839	1.94901	0	0	0	0.306659	2.4853	0.514486	0	0	0
sca	0	0	0	0	0	9.05354	0	12.7907	14.4759	0	0	0.128087	0.331086	0.183782	0	52.6405	40.8546	18.5797	0.375123	0.222407	0.376851	7.32062	11.5857	11.6701
CG1791	0	0	0	0	0	24.4064	0	11.6789	11.1428	0	0	0	1.70122	1.69124	2.98987	0	0	0.763518	76.9333	69.8074	74.1278	0	0	0
CG6788	0	0.421122	0	0	0.527247	0	0	0	0.62865	0.354434	0	0	0.039225	0.220933	0.350312	4.02917	0	3.14644	0.199595	0.123444	0.496159	0.272798	0.432028	0.201415
CG9500	0	1.61227	0	3.61301	12.5596	0	0	0	0	8.83266	0	0	0	0	0	0	0	0	0	0	3.2799	0	0	0
CG8642	0	0	0.546337	0	0.399267	4.55238	0	3.16126	2.59236	0.292078	0	0.018705	1.612	2.06875	1.62445	0	0	0	0.688024	0.76676	0.579846	0	0	0
CG30280	0	0	0	0	0	0	0	0	0.292193	0	0	0	3.51997	3.45828	6.98383	0	3.8725	0.050053	0.139674	0.209829	0.275621	0	0	0
CG7668	13.7588	53.5761	26.0604	8.67874	11.5985	54.8759	105.968	30.8326	26.609	8.710809000000001	84.86270300000001	155.566	55.7905	27.0742	23.7566	0.431401	2.01645	0.43747	47.2392	55.8012	49.675	90.6089	78.9916	100.913
CG9593	0	0.542663	0	31.0564	14.5668	4.726	0	4.3027	4.05711	15.8113	0.895946	0	0.6412	1.66035	1.01891	11.672	7.67244	6.80729	18.9443	16.9279	14.0961	11.8003	13.169	16.3134
CG31832	0	0	0	3.43596	1.60013	3.08469	0	0.698909	0.585325	0.989441	0	0	0.483726	2.45544	0.447583	0	0.527171	0.999678	0.122209	0.417603	0.360848	0	0	0
CG30281	0	0.816534	0	0	0.225852	0	0	0.733678	0.785418	0	0	0	17.0165	26.5156	29.212	0	0	0.750353	0.452215	0.207331	0	0	0	0
CG1889	0	0	0	0	0	19.8806	0	10.0853	11.5632	0	0	0	4.61187	4.6937	2.64554	0.078224	0	0.245577	176.022	171.80995199999998	159.394	0	0	0
Scr	0.076204	0	0	0	0	11.9166	0	10.5894	10.5376	0	0	0.011321	0	0	0	2.50964	3.69935	1.4252	10.4998	12.3833	12.3881	0	0.118189	0.108888
lab	8.6181	3.95424	5.56616	0	2.50827	1.3492	0	3.90016	4.36537	1.46912	0	0	0.156365	0.114062	0	3.2611	1.599	2.81291	0	0.546287	1.23857	0.049405	0.158831	0.081136
pb	0	0	0	0	1.85597	5.80745	0	3.47821	3.8812	2.10415	0	0	0	0	0	9.30617	6.23221	4.04625	0.028089	0.04461	0.947469	0	0	0
zen	0	0	0	0	0	0	5.62294	0	0	0	5.3462	3.9451	1.89388	0	0.049429	0	0	0.231147	0	0	0	0	0	0
zen2	0	0	0	0	0	0	0	0	0	0	0	0.506073	1.73102	0	0	0	0	0.075231	0	0	0	0	0	0
Dfd	0	0	0	0	0	32.94	0	31.6369	30.7557	0	0	0	0	0.114638	0	2.52144	3.09515	1.83623	0.386399	0	1.03657	0.020022	0.258136	0
ftz	0	0	0	0	4.69533	0	0	0.937624	0.394383	4.49961	0	0	0.197791	0	0	0.459452	1.12288	1.72843	0	0	0.668493	0	0	0
Ubx	0.514782	0.694392	0.385094	0	0.439626	0.136803	0	0.203109	0.427026	0.62873	0	0.092073	5.87711	9.16342	9.05665	0	0	0.067676	4.726	4.46506	3.72457	0.708866	0.733995	0.921295
abd-A	1.36851	1.03114	0	2.34669	18.2896	0	1.07931	1.68304	1.44872	15.0649	1.11183	0.885325	5.716647999999999	8.84065	4.73143	0	0	0	0	0.131559	3.04494	0.020612	0.018609	0
btn	0	0	0	0	0	0	0	0	0	0	0	0	0	0.517104	0.116267	0	0	0	0.799007	0.771846	1.32806	0.247662	0.310859	0.415932
ind	0	0	0	0.705536	0.335712	0	0	0	0	0.507151	0	0	0.18512	0	0	1.84124	2.5897	2.88627	0	0	0	0	0	0
Antp	1.00444	2.11868	0.945208	6.24854	4.2171	2.2942	0.137281	1.67707	1.8532	3.3957	0.3316	0.425423	0.102196	0.298781	0.019689	0	0.054764	0.254499	5.6819	6.551220000000001	6.939984999999999	8.53547	8.13901	10.6166
FoxL1	0	0	0	11.4364	2.72963	0	0	0	0	3.14247	0	0	0	0.051642	0	0	0	0	0	0	0.779634	0	0	0
fkh	52.5116	49.3403	12.3617	1.86676	1.88709	14.2045	0.080002	21.6478	21.5911	1.98083	0.040336	0.181049	1.83649	1.97245	1.06612	29.7244	30.3612	21.2741	0.2115229999999999	0.7197539999999999	0.147464	0.012807	0	0
fd96Ca	0	0	0	0	0.089062	0.097012	0	0.868603	0.675691	0.073911	0	0.002413	0.115952	0.789378	0.503323	0.8616820000000001	0.2309569999999999	2.483	0.775755	0.56948	0.842873	0	0.189952	0
slp1	0	0.104571	0.810021	0	0.37231	13.6705	0	22.2434	25.2999	0.044139	0.114069	0.141194	0.658246	0.415859	0.066398	48.0049	21.1696	26.3215	3.84641	4.64274	4.15848	0.038484	0.890467	0.070376
slp2	0	0.060592	0	0	0	17.9805	0	13.7396	14.4726	0.053622	0.069289	0.27197	0.051237	0.271994	0.196804	4.2282	1.32796	3.46099	1.58963	0.825674	0.951908	0	0.380873	0.064122
fd59A	0	0	0	0	0	11.4185	0.224985	17.1676	16.8642	0	0	0.153642	0	0	0.032733	22.9363	36.5525	12.8252	0.022221	0	0	0	0	0
bin	0.392403	0.734852	0.27346	0.399104	0.779678	0	0	0	0	1.40509	0	0	0	0	0.063956	0	0	0.056088	0	0.050695	0.474455	0	0.050815	0
croc	0.134425	0.852111	1.1944	1.86315	5.69407	3.00631	0	3.8817	5.0866	5.40398	0.131227	0.002618	0	0.155923	0.102923	1.31413	4.02321	4.08867	0.025113	0	0.683969	0	0.020889	0
fd96Cb	0	0	0	0	0.069661	0	0	0.647173	0.513098	0.173433	0	0.00204	0.557513	0.360617	0.635417	6.43368	0	1.36425	2.89079	2.35035	2.25503	0.100809	2.40987	0.138262
fd19B	0	0	0	0	0	0	0	0	0	0.064117	0	0	0.066224	0	0	0	0	0	0	0	0	0	0	0
CG43235	0	0	0	0	0.914305	0	0	0	0	1.12811	0	0	1.49221	1.92428	0.689937	0	0	0	0.15128	0	0.093713	0	0	0
CG8560	266.885	878.098	807.597	231.306	88.6321	0	0	0.876402	0.521227	102.285	0	0	5.5217	4.31896	2.19901	1.5957	4.50425	1.55943	0.493417	2.93572	24.7605	0	0.092079	0
CG8539	8.19449	32.1653	31.4922	2.31995	2.94137	55.8514	3.22581	40.2336	34.714248999999995	2.20571	1.55892	2.7423	86.4267	94.7011	107.513	0	4.96506	1.6283	31.2547	36.957	30.009843000000004	0.177235	0.062816	0.193699
CG3097	20.2056	31.467	15.0829	5.65718	12.0529	19.7647	0.537795	22.598	24.5998	12.2005	0.409859	0.400806	17.8986	28.5578	24.4565	11.1726	15.3917	10.6525	13.2257	11.9771	11.6469	16.6359	16.6291	17.1943
CG3108	0.787783	0	0	0	0.124713	0	0	0.054827	0.045218	0.158213	0	0	0	0	0.056602	2.14055	1.37117	0.184327	0.036734	0	0.030559	0.015327	0.067302	0.028029
CG8945	0	0	0	0	0	0	0	0	0.181008	0	0	0	0.047492	0.096594	0	0	0	0	0.058205	0.092353	0.038501	0.034506	0.005174	0.036054
CG18585	46.8595	210.297	297.163	19.5219	2.99532	0	0	0	0	2.96149	0	0	0.114745	0.439557	0.065618	0	0	0	0	11.7327	0	0	0	0
CG7025	6.96792	74.9608	40.2905	0	0.729846	0	0	0	0	0.279549	0	0	0.253479	0.046185	0.094588	0	0	0.16474	0	1.15121	0.048357	0	0	0
CG4017	0	0	0	0	0	0	0	0	0	0	0	0	0.04923	0	0.048988	0	0	0	0	0	0.09721	0	0	0
CG17633	2104.58	3943.47	4357.57	66.0877	23.2056	0.311612	0.074262	0	0	28.5042	0.120407	0.017889	10.1705	0	0.101215	0	0	0.409299	6.29629	13.1196	0	0.161294	0.250294	0
CG12374	6935.22	14335.6	12290.8	39.2494	15.0102	0	0	0	0	17.2187	0	3.93273	158.465	0	0	0	0	0	49.1196	1.82596	0.026313	0.149836	1.373	0.15245
CG14820	40.5398	101.037	42.7765	0	0.477012	0.529524	0	0	0	0.569489	0	0	0.824304	0.171458	0	0	0	0.320908	0.082432	0.542673	0.157924	0	0	0
CG8562	122.519	406.162	852.919	20.0488	9.96077	0	0	0	0	10.1222	0	0	0.692941	0	0	0	0	0	0	12.4879	0.044953	0	0	0
CG18417	4.68135	13.803	13.5738	0	0.86482	0	0	0.401171	0.232424	0.467489	0	0	41.9523	53.0998	68.2786	0	0	0	0.471247	0.665047	0	0	0	0
CG4408	0.7496499999999999	0.927612	1.27086	1.07194	0.311752	45.5591	58.9916	15.4815	15.3015	0.590021	57.2587	48.3878	42.8001	31.5691	46.1875	0.41632	16.8202	5.50746	0.7620830000000001	0.419433	0.422496	1.88065	0.392624	4.00249
CG2915	43.1743	75.0833	110.272	76.9685	44.9861	26.3136	119.908	23.5332	25.9356	51.5364	120.87	97.4869	56.9356	23.1042	24.9825	38.9856	30.5932	22.2121	17.5974	18.686	24.0241	92.437	102.805	105.891
CG32379	3.80921	23.4744	15.1353	1.20102	0.612212	0	0	0	0	0.201889	0	0	0.33927	0	0.349072	0	0	0	0	0	0	0	0	0
Hsp22	18.9159	27.3179	39.3189	4.42335	18.6718	44.3261	22.7404	2.19825	3.56734	15.4915	26.172	17.643	168.49672800000002	260.72069600000003	232.002	16.5785	10.8428	9.34794	38.9933	55.349790000000006	45.6265	16.664	5.97847	13.9459
l(2)efl	76.6437	120.457	126.694	17.5985	11.3816	64.9112	2.16303	123.727	114.062	12.477	1.53556	2.69	41.1596	86.9711	59.4326	57.9119	27.6791	88.4305	406.233	424.482	473.104	3.19747	3.81176	1.88979
Hsp67Bc	3.51193	6.4234	6.16617	0	2.15012	11.8403	0	18.5877	17.4746	1.08168	0	0.041262	12.6091	21.0583	18.5781	38.4498	35.0065	17.1639	0.614471	0.668064	1.22724	0.768612	1.08207	1.19538
Hsp26	60.028	80.7491	346.131	552.46	503.465	30.7476	1223.32	5.78712	7.808275999999999	512.191	1309.54	1623.27	1618.98	611.461	666.3269230000001	116.008	92.8481	117.248	45.1431	49.6728	159.855	453.236	183.415	320.09184300000004
Hsp67Ba	0.694667	0.938866	1.61632	17.7811	38.3181	24.6502	2.98567	38.0954	36.7457	38.7074	2.98946	1.48423	1.65814	1.08413	1.30358	46.7206	50.1782	38.6532	0.064169	0.067886	3.48206	133.53	142.412	191.764
Hsp23	18.1123	32.959216999999995	191.608	191.225	123.567	22.2086	2.94721	14.6943	16.5618	134.91684700000002	4.56555	12.5038	136.27984600000002	199.099	166.987	164.442	152.498	101.212	2.33578	8.62135	47.6052	3288.2	2532.15	2788.74
Hsp27	83.7852	149.387	193.354	1151.86	1303.62	72.7195	2564.87	18.8723	17.5364	991.167	2209.16	7575.3	643.088	279.533	271.928	6.45479	4.83744	5.80203	2.4496450000000003	4.05132	94.6241	1957.65	1792.94	2720.57
CG7409	0.415123	3.50087	6.25787	90.9444	58.2425	82.8305	0.687593	351.333	346.653	62.7743	0.267352	0.568773	2.85194	4.22905	2.16318	0.078833	4.36412	3.24562	7366.91	6489.51	5010.34	0.776051	1.25854	0.799497
CG4461	0.701479	1.72128	3.24451	2.63018	0.787305	26.4542	0	93.2317	91.8845	0.946389	0	0.183254	2.96422	3.93616	2.41364	4.50735	0.631547	9.16802	1707.1	1565.07	1506.86	0.095208	0	0
CG14207	97.2437	212.294	152.52520299999998	103.158	78.4598	393.902	170.587	697.919	726.557	70.9091	150.682	157.02355200000002	129.694	154.055	143.17101300000002	63.143	61.5688	68.58707999999999	788.793	816.9474799999999	934.98	115.282	117.39	116.716
CG8008	2.83395	6.54337	6.14985	8.20014	11.3794	23.8221	0.611535	12.9208	13.0127	12.1625	0.768977	0.44466	16.079942000000003	29.757	18.6224	0	0	1.14434	15.327	15.4658	17.3278	0.069847	0.124535	0.093203
CG15890	0	3.02077	1.03632	5.63959	4.63997	11.3894	1.25548	12.7638	12.2347	3.81527	1.20185	0.449779	1.06046	1.94479	0.865552	3.44048	3.69463	1.63936	10.0543	11.4902	10.8416	0.056249	0	0
CG15553	0	0	0	0	6.28076	4.64832	0	0	0.900771	3.87827	0	0	8.94458	13.0617	19.2061	0	0	0	5.96211	6.1308	4.69162	0	0	0.082944
CG30344	9.66751	17.7348	26.185	10.0324	7.5452	14.6894	16.9385	20.4004	21.6192	6.35376	15.4628	12.951	34.341	40.8388	29.8296	16.9851	19.9178	9.4106	27.1939	27.338	21.1837	8.13382	9.05578	8.64455
CG30345	6.79176	8.14565	8.38618	0	1.33595	4.44984	1.44366	6.9685	5.64894	0.875394	1.66417	1.7799	12.1062	15.237	9.53263	3.90117	1.96578	2.37966	13.8875	13.0205	13.1106	0.126155	0	0.23305
CG8046	0	0.246246	0.496464	0	0	2.78145	0	0.62591	0.942565	0	0	0	15.8774	34.7964	21.2135	0	0	0.054221	3.93804	3.58832	3.36576	0.186616	0.157736	0.182051
CG42514	4.47537	21.9501	11.4711	4.59691	2.14802	28.829123000000003	29.3522	34.176	35.1067	2.00344	32.4271	17.743	59.6272	54.0696	68.9743	115.388	120.3	64.3583	3.72637	3.3112	4.11882	68.0994	76.7139	62.9029
CG31321	0	0	0	0	0.643092	12.9265	0	10.2155	11.1211	1.03659	0	0	3.40706	3.17716	2.15631	0	0.410212	0.584723	9.19914	9.46338	9.98845	0	0.144982	0
CG31668	0	0	0	0	0	0	0	0	0	0	0	0	0.06442	0.074112	0	0	0	0.040724	0	0	0	0	0.024241	0.112445
CG33124	0	0	0	0	0	0	0	0	0	0	0	0	0.026545	0.061831	0	0	0	0.066809	0	0	0	0	0	0
CG31262	0	0.480881	0	0	0	0	14.144957000000002	0	0	0	12.0035	7.13532	11.3872	1.7481140000000002	2.89376	0	0	0.087777	0	0	0	1.05765	1.27867	1.24132
CG2187	17.8455	28.916	23.4231	3.63669	4.54237	0	2.20713	0	0	3.88849	1.62815	1.35589	10.4118	1.90392	1.62651	0	0	0.049354	0	0.12536	0.348786	0	0	0
rumpel	0	0	0	0	0.414972	14.5966	0	21.4173	21.341	0.442127	0	0	0	0	0	10.1944	21.0742	7.07106	3.45597	3.07952	2.14191	0	0	0
SLC5A11	4.90432	18.3497	9.1891	2.85066	15.0435	14.3754	18.6515	12.6699	13.8064	13.4184	17.506	20.8015	19.0502	12.4114	11.5545	6.04875	17.5826	4.99244	14.2948	14.4765	17.2001	1.48114	1.93276	2.52355
CG10444	2.91479	4.53419	2.59975	39.6141	23.9725	19.2234	38.1628	28.637	29.5754	26.5823	39.0721	33.4798	30.5468	11.3008	12.389	20.932	37.751	9.20561	10.9762	11.2436	16.1169	4.63514	6.27997	6.03787
CG5687	1.01282	2.10106	2.85648	7.00166	6.23974	19.6086	0	18.2719	18.3283	6.47025	0	0	7.121689999999999	18.3571	5.06479	74.5251	86.2672	53.3093	36.3492	35.5961	33.1053	0.519179	0.683093	0.718698
bumpel	0	0	0	0	0	25.2422	0	37.6729	36.4174	0	0	0	0	0.434687	0.037874	25.1551	22.3797	18.9754	12.4375	8.88753	7.32542	0	0.013526	0.007658
kumpel	89.53913099999998	170.495	134.624	32.3775	15.080500999999998	22.4527	0.391117	20.7605	21.6418	15.8667	0	0	6.032405000000001	0.876925	2.30761	63.36568299999999	73.0264	28.4498	3.29617	3.19105	2.84961	0	0	0
salt	45.2356	72.444	61.884	28.0018	10.6023	0	0.66393	0	0	9.79221	0.537234	0	4.73396	1.22982	2.62719	0	0	0.241801	0.04333	0.218302	3.20554	0	0.014558	0.071551
Smvt	34.3475	46.5934	32.9129	11.2441	7.29392	0	0.954316	0	0	8.70236	0	0	5.69324	0.680322	1.89289	0	0	0	0	0.104855	2.50022	0.003934	0	0
CG32669	13.6755	38.6633	36.0262	1.62004	1.13384	0.93829	0	1.47596	1.16733	1.14481	0	0	2.89822	2.40569	1.11504	4.82457	6.18098	2.7744	0.213705	0.475667	0.301304	0.031261	0.035447	0.062661
CG10280	0	0	0	0	0	0	0	0	0	0	0	0	0	0	0	2.89181	0	0.139053	0.049895	0	0	0.720319	0.918216	0.392738
CG6763	0	0.03804	0	1.25132	1.11579	1.33941	0.285571	1.9465	1.52783	0.431375	0.252258	1.12283	0.317662	0.818025	0.533579	18.1265	19.7831	10.6304	0.1854009999999999	0.100781	0.282772	1.57931	2.1404870000000003	2.04932
CG6696	0	0	0	0	0	0	0	1.36268	0.968549	0	0	0	0.161312	0.113469	0.323993	0	0.280162	1.06483	0.065127	0.090233	0.19161	0	0.092589	0.277324
CG15255	224.846	344.83616700000005	251.912	5.45584	2.33281	0	0	0	0	2.09598	0	0.034423	6.06346	0.356603	0.496504	0	0	0	1.2098	47.9137	0.201725	0	0	0
Semp1	0	0.849881	0	4.77215	3.74276	0	0	0	0	2.70626	0	0	0	0	0	0	0	0.385797	0.06001	8.16647	0	0	0	0
CG15254	47.213	138.514	144.77621499999998	17.9088	0.986756	0	0	0	0	1.04214	0	0	1.49364	0.54069	0.270885	0	0	0	0	0.767632	0	0	0	0
CG15253	4.35394	33.466	42.2147	0	0.369103	0	0	0	0	0.644869	0	0	0	0	0	0	0	0	0	0.457201	0	0	0	0
CG11865	0	0	0	0	0	0	0	0	0	0	0	0	0	0	0	0	0	0	0	0	0.145361	0	0	0
CG7631	58.8372	319.561	419.798	16.0339	1.21192	0	0	0	0	1.54732	0	0	0	0	0	0	0	0	0	2.20496	0	0	0	0
CG6974	0	0	0	26.127	8.79726	0	0	4.00376	2.50641	9.69159	0	0	0.096502	0	0.14488	0	0	0.197252	0	0	1.30533	0	0	0
CG5715	0	0	0	0	0	0	0	0	0	0	0.676756	0	0	0	0	0	0	0	0	0.141058	0	0.534006	0.405084	0.204689
CtsL1	193.153	303.577	520.064	351.109	300.896	582.981	654.234	631.2809930000001	636.8054860000001	327.322	665.687	499.001	1048.44	1182.7525400000002	1087.8373269999995	348.47078500000003	264.912	161.673	703.5994219999999	693.7307410000001	720.1738650000001	217.555	234.019	222.917
CtsL4	0	0	0	0	0.107889	0	4.20458	0	0	0	3.8179	4.05974	1.45615	0.693037	0.503051	0	0	0	0	0.105149	0.556195	1.33819	1.26337	1.35654
CtsL2	0	0	0	0	1.1467	0	0	0.499158	0.177753	1.15058	0	0	0.70832	1.59906	0.921406	2.0597	0	2.60188	0.365374	0.354984	0.530626	0	0	0
CG6357	38.571	220.817	89.6428	48.0498	119.941	296.392	16.4964	142.373	147.558	84.4525	15.9691	41.5596	148.102	236.016	207.518	1.58341	6.05999	1.46106	174.622	216.757	210.38	38.502	20.2954	44.2365
cer	7.54237	30.6333	26.7569	47.0943	17.6955	72.1796	32.7614	54.7219	46.3862	16.1576	31.7413	49.4959	166.332	267.433	265.847	22.171	24.6098	9.64026	137.541	157.259	93.4273	96.46	79.0247	81.1558
CtsL3	0.280939	1.46902	4.04484	3.06724	0.4317999999999999	51.6378	0	48.1041	44.9129	1.12842	0.144747	0.020307	9.156	14.8048	22.5907	0	0.4948599999999999	1.19641	2.62979	0.985456	3.46857	1.8978	0.086515	4.98209
CtsK2	11.9365	31.2391	25.5681	223.949	210.585	504.731	0	311.092	296.483	248.057	0	0.204246	220.582	188.595	205.793	13.75	21.1209	17.4808	64.11838499999999	115.364	54.428661000000005	0.253242	0.293001	0.086137
CtsF	63.6888	66.5682	61.7784	78.243	82.3469	244.419	141.086	216.417	218.899	87.665	153.70577799999998	107.251	347.542	365.132	357.72	198.028	132.10311199999998	80.2997	209.202	224.592	248.715	181.25	211.993	216.42
Gr2a	0	0	0	0	0	0	0	0	0	0	0	0	0	0	0	0	0	0.730726	0	6.4e-05	0.038311	0	0	0
Gr43a	0	0	0	0	0	0.72329	0	0.040604	0.018516	0	0.40898	0	0.200022	0.239901	0	0.10406	0	1.00422	0	0.080715	0.221573	0.152993	0.167586	0.104255
Gr28a	0	0	0	0	0	0	0	0	0	0	0	0	0	0	0	0	0	0	0.124783	0.030335	0.411212	0	0	0
Gr32a	0	0	0	0	0.495069	0	0	0.403762	0.46655	0.397757	0	0	0	0.453901	0.058984	4.71282	1.89128	1.83785	0.459096	0.335985	1.50109	0.069996	0	0
Gr66a	0	0	0	0	0.239241	1.38101	0.379748	0.565072	0.191398	0	0	0.054128	0.48602	0.447698	0.474958	1.32069	0	0.675985	0.472306	0.53602	1.10285	0.584148	0.54862	0.697674
Gr68a	0	0	0	0	0	0	0	0.096903	0.100909	0	0	0	0	0	0	6.40524	1.61942	1.11096	0	0	0	0	0	0
Gr33a	0	0	0	0	0.506168	0	0	1.48357	2.29207	0	0	0	0	0	0	0	0	0	0.315616	0.32781	0.440459	0	0	0
Gr39a	0	0	0	0	0	2.58382	0	5.245552999999999	4.51033	0	0	0.4173779999999999	3.73444	2.63119	2.28379	11.8434	5.39419	3.48509	0.186132	0.190961	0.525354	0.062397	0	0.18572
Gr9a	0	0	0	0	0	0	0	0.98871	0.544814	0	0	0	0	0	0	0.100975	0	0.719226	0	0	0	0	0	0
Gr23a	0	0	0	0	0.328957	0	0	0	0	0.658641	0	0	0	0	0	0	0	0	0	0	0.08252	0	0	0
Gr28b	0	0.98096	0	0	0	0.527495	0	0	0.362795	0	0	0	0	0	0.038925	0.511013	0	0.5138119999999999	0.797998	0.992301	1.17013	0	0	0
Dscam1	12.3749	3.26649	1.29684	1.83483	7.95283	68.162	0.975402	98.2218	98.364	8.66336	0.990144	1.28676	2.30242	3.3508	2.09304	121.802	74.58266899999998	78.634	2.10641	2.36797	3.34983	1.97921	2.80608	2.58839
Dscam2	0.062659	0	0	0.100562	0.232313	116.495	0.028249	132.746	129.093	0.1966	0	0.096744	0	0.012272	0.017257	213.676	134.335	155.45554499999997	0.061339	0.078373	0.278518	0.027176	0.043817	0
Dscam4	0	0	0	0	0.486125	45.9954	0	46.3913	48.2625	0.5842700000000001	0	0.194792	2.69784	1.3435	1.06311	118.281	53.8321	55.7782	1.8681	2.7791110000000003	2.80907	0.025194	0.101911	0.065771
Dscam3	0	0	0	0.884623	0.537982	19.816	0	20.739090999999995	20.524	0.774422	0	0	0	0.022145	0.030369	64.5746	37.5502	27.133671000000003	0.145929	0.101582	0.468514	0	0.014891	0
Jon25Bi	15265.6	14595.2	16827.3	41.271	16.5127	0.097154	0	0	0	18.9624	0	1.4836	457.797	0	0.308679	0	0	0.308889	1.11798	0	0.170477	1.0039	0.958524	0.217984
Jon74E	6.3073	14.5695	22.4755	0	1.90843	0	0	0	0	1.59657	0	0	1.65586	0.433875	0.616981	0	0	0.340497	0.062659	0	0	0.182193	0	0
Jon25Bii	7216.1	8539.68	8236.149658999999	18.967	20.1953	0.297482	0.0140969999999999	0	0	23.7695	0	1.06848	171.967	0	0.644043	0	0	0.081737	0.248913	0	0	1.95171	0.849837	0.255254
CG7542	377.87	756.872	650.7560269999999	3.45991	1.28886	0	0	0	0.191819	1.3777	0	0.1033429999999999	22.2503	0	0	0	0	0.87563	5.38458	5.81535	0.179748	0	0	0
CG10477	468.665	360.375	438.551	9.01523	14.6799	0	0	0	0	16.365095999999998	0	0.866154	3.61915	0	0	0	0	0.051396	0	55.924	0	0	0	0
yip7	12919.8	10804.2	8550.58	127.558	88.6477	0.651491	0	0	0	103.37	0	6.22711	195.433	0.309746	0.251318	0	0	2.36384	30.4388	174.485	0	4.15309	1.72109	0.634077
Jon99Cii	64896.7	51579.6	54341.6	510.819	249.707	2.81978	0	2.06635	1.52733	290.211	0	3.5599	993.864	0.105564	0	0.034028	0.077293	4.05834	69.9247	28.7068	0	0.852626	6.295	1.72388
Jon99Ci	2843.78	4491.28	7976.71	138.302	21.857	0	0	0.094573	0.184808	25.7317	0	0.736878	192.348	0	0.408909	0	0	0	5.93917	1.72614	0	0	0.265496	0.055285
CG8952	305.382	767.004	1799.48	42.6423	2.6983	1.02488	0.555729	0	0	3.20034	0.540633	0.340631	20.66	4.03126	3.00146	0	0	1.27317	2.3482	5.52475	0	0.303991	0.054353	0.220729
Jon25Biii	6091.65	5885.71	8314.96	187.156	52.2352	0	0	0	0	62.275	0	0.050282	184.535	0.268966	0	8.5396	0	1.27245	0.054877	8.70057	0.264148	0.066312	0.745094	0.180709
CG6462	3.78925	6.43318	5.48866	0	0	0	0	0	0	0	0	0	0.092169	0	0	0	0	0	0	0	0.090302	0	0	0
Jon65Aiv	84034.4	43032.2	46758.6	331.697	222.874	3.33773	0	0	0	252.496	0	37.9844	354.132	0	0.15175	0	1.68922	5.86453	69.5524	173.202	0	17.2154	4.89688	1.66241
Jon65Aiii	10930	7492.99	5311.14	41.4423	20.7171	1.25001	0	0	0	30.9375	0	6.37844	291.845	0	0	0	2.95574	2.25331	75.2648	129.44	0	6.42227	2.08135	0.857912
Jon65Aii	667.162	1588.28	2055.32	28.2684	9.0361	0	0	0	0	11.3431	0	0	0.95631	0	0	0	0	0	0	6.16975	0	0	0.113671	0
Jon65Ai	947.962	2456.11	3437.91	79.1241	24.152	0	0	0	0	30.536	0	0	6.74127	0	0	0	0	0	0	18.0529	0.083881	0.223186	0.456058	0.058877
CG6592	0	1.65945	0	0	0	0	0	0.223071	0	0	0	0	0	0	0	0	0	0	0	0	0.043117	0	0	0
CG10472	3497.03	4452.67	5850.66	600.028	65.5941	0	0	1.42087	1.34857	74.1835	0	0	7.66858	0.867763	0.589146	69.5452	44.3366	56.3496	1.41114	138.21	0.889188	0.4624	0.64138	0.387608
CG10469	11.695	22.8707	20.2492	0	1.70824	8.87724	5.13012	5.17147	4.10083	1.2382	4.37786	7.82856	13.2589	60.087	33.1109	1.31598	5.13788	5.20836	2.91922	2.61834	1.92405	4.56283	6.57769	5.39757
Jon66Cii	61.6658	16.6954	26.6559	0	0.365261	0	0	0	0	0.23233	0	0.02703	0.266625	0	0	0	0	0.129656	0	0.10207	0	0.066073	0.943926	0.060414
CG3088	0	0	0	0	0	935.519	0.119921	654.951	651.806	0	0.194438	0.510571	0.092008	0.239531	0	6.61868	1.69166	17.6979	86.3823	0.071884	128.34	0	0	0
CG11529	0.254429	0.060085	0	0	0.180311	31.0886	0	12.8234	15.254	0.202898	0	0	8.47899	6.02271	7.89743	0	2.01197	3.69645	33.8413	32.4476	28.8362	1.16115	1.08224	0.801228
Jon99Fii	15123.9	9338.87	10314.7	217.863	86.0068	0.092153	0	0	0	105.448	0	0	5.48242	0	0	0	0.012784	0.206481	0.122081	35.2071	0	0.060066	0.465119	0.22655
Jon99Fi	8431.34	6028.98	6928.09	95.1169	39.6104	0.210413	0	0	0	55.2833	0	0.047064	8.56157	0	0	0	0	0.50881	0.016004	1.8082	0.206941	0	0.33666	0.311268
Jon44E	138.738	290.901	387.066	9.78292	1.28716	0.131869	0	0.525917	0.741829	1.52563	0	0	2.72792	0.73073	0.444727	0	1.27701	1.19646	0.4390159999999999	5.61638	0.153584	0	0.069844	0.035894
Jon66Ci	173.17	37.7199	76.1259	0	0	0.19829	0	0	0	0	0	0.00648	1.24536	0	0	0	0	0	0	5.92361	0	0.474131	1.60484	0.658204
Jon99Ciii	61056.4	47780	45861.3	443.119	232.542	3.88739	0	1.34432	1.10274	269.01847100000003	0	3.36903	872.519	0.1125279999999999	0.131183	0.023656	0.053731	2.29367	49.5236	21.0888	0	0.861536	3.9765	0.839584
CG16863	0.421246	0.766046	0	2.88535	6.68805	1.97884	5.00595	2.24252	3.02534	8.08746	5.366248000000001	2.80744	2.57505	1.19941	1.62008	21.4418	10.3569	5.66419	1.06097	1.12054	1.54575	2.95141	4.28784	3.61832
Dref	2.52658	3.26291	3.76076	1.6899	5.03255	10.0553	62.6795	17.1222	15.4459	6.03701	63.55761100000001	40.8954	33.2463	6.46142	8.75826	38.7886	33.2733	16.813653000000002	5.7073990000000006	6.25717	8.33919	49.2353	61.4575	62.7594
CG13775	0	1.04997	0.926926	0	0	2.98034	6.516553999999999	2.78202	2.47186	0	5.346849000000001	9.94411	3.55848	1.0539580000000002	1.4429800000000002	5.28792	9.18928	1.58319	1.28008	1.33034	1.45602	2.96729	3.51271	2.99813
DAT	0	0	0	0	0	6.08529	0	4.61326	3.62332	0	0	0	0.583736	0.256833	0.471859	9.42629	6.93908	2.4777	1.6543	1.79592	1.23275	0	0	0
SerT	0	0.300025	0	1.05319	1.21292	10.6587	0	22.8908	21.3275	1.42682	0	0	0.281004	0.653011	0.21849	67.4253	57.2092	39.3529	3.91497	4.83908	3.0275420000000004	0.609237	0.684394	1.00867
Ntl	0	1.04431	0	54.3977	67.9511	0	0	0.370243	0.418815	59.1876	0	0	0.20737	0.339639	0.253815	0	0	0.34254	0.6205620000000001	0.795986	28.356	0	0.022534	0.06439
GlyT	0	0.621096	0.642963	0	0.059724	11.3074	0	20.5648	21.2713	0.110071	0	0.032001	0.091317	0.127291	0.034938	47.2573	34.9254	21.6115	0.280888	0.204564	0.131784	0	0.023122	0.031455
Gat	0	0	0	0	0.330198	28.9065	0	46.903	46.8465	0.294738	0	0	6.46622	4.69087	1.98674	5.07165	24.7217	1.85623	7.84401	3.11641	1.72685	0.780006	0.648836	0.854653
ine	11.7583	13.7823	9.35993	1.4954	0.763296	20.4739	0	40.0868	40.038945000000005	0.824901	0	0.210215	7.16935	10.6584	3.59788	30.209	57.3321	38.6228	27.701	22.7341	23.0283	0.769493	1.48278	1.3763
His4:CG33909	0	0.072161	0	0.151949	0.256914	0.040744	15.5969	0	0	0.182828	15.0037	15.8647	22.8304	4.08319	4.54458	0.528894	0.227031	0.591861	0.095901	0.11378	0.223768	0.224692	0.333778	0.157124
His4:CG33907	0	0.072337	0	0.132629	0	0.122528	15.9099	0	0.028302	0.152474	14.8988	13.7975	13.5213	4.71368	5.02097	1.22335	0.14778	0.518666	0.041391	0.116997	0.205907	0.112749	0.321755	0.203321
His4:CG33905	0	0.180403	0	0.300112	0.146866	0.081487	15.3699	0	0	0.182785	15.1651	14.7311	15.4823	3.94636	5.05677	0.794853	0.232683	0.485028	0.054801	0.130958	0.133671	0.17262	0.451783	0.116645
His4:CG33903	0	0.072161	0	0.151239	0.183056	0.158899	15.3972	0	0	0.27122	14.1995	15.1866	16.8682	4.67604	5.27489	0.635277	0.262364	0.637644	0.055942	0.088922	0.138262	0.105707	0.320979	0.152356
His4:CG33901	0	0.072161	0	0.113915	0.073431	0	15.8785	0	0	0.182785	15.0707	16.5051	16.5473	4.55172	4.99735	1.33281	0.399427	0.450781	0.069642	0.152585	0.182543	0.132784	0.402911	0.250202
His4:CG33899	0	0.144324	0	0.151476	0.183515	0.081487	13.8569	0	0	0.179842	14.1532	10.0916	6.22314	1.9888	2.53622	0.592966	0.506342	0.363677	0	0	0.077829	0.086961	0.292344	0.244014
His4:CG33897	0.152782	0.036081	0	0.054972	0.146812	0.122231	14.8773	0	0	0.213215	13.2718	9.47011	5.43951	1.85609	2.59439	0.592965	0.234566	0.459342	0	0	0.095495	0.164549	0.44271	0.2033
His4:CG33895	0	0.108242	0	0.133025	0.073478	0	13.6085	0	0	0.121956	13.7795	9.89427	6.57261	1.93406	2.26878	0.452128	0.445581	0.584786	0	0.015153	0.065605	0.119245	0.260225	0.186642
His4:CG33893	0	0	0	0.170585	0.183516	0.118157	17.0934	0	0	0.091319	13.1964	9.40677	6.48143	2.16633	2.45791	0.429764	0.113044	0.498055	0	0.030206	0.070403	0.117944	0.399184	0.169974
His4:CG33891	0.152782	0.072161	0	0.151949	0.073478	0.077413	13.6774	0	0	0.182785	13.5062	9.81453	5.50076	2.29946	2.78418	0.484769	0.55578	0.413929	0	0	0.078198	0.197358	0.343323	0.182114
His4:CG33889	0	0	0	0.185715	0.07328	0.040744	16.0453	0	0.056468	0.152296	16.6704	14.9495	16.0783	4.95	5.96196	0.614727	0.202541	0.483539	0.096662	0.119545	0.181645	0.17262	0.394529	0.176164
His4:CG33887	0	0.072161	0	0.208919	0.109627	0.040744	16.9003	0	0.028234	0.213275	13.2344	14.2887	16.8606	4.76185	5.48424	0.424928	0.307574	0.461203	0.097613	0.200985	0.247714	0.145021	0.370554	0.157832
His4:CG33885	0.152782	0.144323	0	0.170585	0.146956	0.077413	16.1176	0	0.028234	0.30448	14.6785	14.5913	17.6322	5.22127	4.83503	1.07411	0.435216	0.512945	0.014271	0.103979	0.084145	0.115601	0.367994	0.22449
His4:CG33883	0	0.144323	0	0.189982	0.073478	0.040744	15.6538	0	0.028234	0.152296	16.2839	15.1436	15.0361	5.25429	6.63956	0.314314	0.728191	0.747827	0.070213	0.219578	0.212908	0.203863	0.329821	0.180681
His4:CG33881	0	0.036081	0	0	0.03656	0.040744	6.15479	0	0.028234	0.152296	5.9028	10.2214	12.8354	3.42762	3.80503	0.469657	0.541669	0.324591	0.014271	0.148137	0.074388	0.126276	0.367528	0.198777
His4:CG33879	0	0.036081	0	0	0.073478	0.122231	3.96494	0	0	0.240885	5.41165	10.7119	11.4446	3.49031	3.88247	0.328216	1.04517	0.257961	0.056323	0.120247	0.089759	0.106228	0.235088	0.194255
His4:CG33877	0	0.036083	0	0	0.1464	0.040744	6.33012	0	0	0.179901	4.94466	10.8033	12.921	3.45658	3.81939	0.718085	0.855367	0.574737	0.04205	0.058103	0.115723	0.159345	0.498572	0.097132
His4:CG33875	0.119514	0.028215	0	0.118114	0.201004	0.127481	11.3132	0	0.022086	0.16931	11.5819	10.7127	12.2702	3.43172	4.32005	0.338051	0.301742	0.448101	0.043909	0.067972	0.17605	0.124636	0.433675	0.180437
His4:CG33873	0	0.056443	0	0.086144	0.057193	0.031862	12.2724	0	0	0.166658	11.4298	10.8992	14.1117	3.96586	4.24581	0.59809	0.391642	0.31766	0.044056	0.089078	0.202643	0.120971	0.417837	0.137422
His4:CG33871	0	0.056447	0	0.104051	0.085852	0.028675	11.2357	0	0	0.119126	11.9602	11.7701	15.6641	4.47909	4.78611	0.911556	0.52906	0.319406	0.077985	0.082986	0.220339	0.13482	0.425849	0.13705
His4:CG33869	0	0	0	0	0.08604	0.031983	4.78545	0	0	0.095634	4.13131	9.53514	12.4824	3.79336	3.67863	0.790202	0.37205	0.265967	0.044673	0.059505	0.092082	0.102828	0.36332	0.160751
His4r	140.347	243.43549400000003	298.221	398.942	148.473	722.4363950000001	323.69660500000003	492.603	481.098	153.863	312.52037800000005	322.599	499.739	458.213	459.92818100000005	722.892	681.802	760.45	1239.4506739999997	1300.67	846.7157299999999	2882.06	2755.1356720000003	2688.81
His4:CG31611	0.152782	0.108242	0	0.262956	0.183585	0.081487	14.9174	0	0	0.213232	14.1576	19.0691	17.0824	4.29426	4.6055	0.299807	0.204431	0.665191	0	0.115691	0.174648	0.104665	0.430606	0.122601
CG40486	4.19879	21.723	40.4121	19.9487	8.86824	21.4324	0.311986	25.9841	26.7946	10.4185	0.336419	0.13099	0.852627	8.42965	3.78805	2.14792	0	3.8438	14.8966	10.5473	14.892213000000002	0	0	0
CG40485	0	0	0	2.3705	1.56495	61.4477	0.252315	164.554	137.996	1.68647	0.272735	0.079763	0.18303	0	0.123312	1.45238	0	0.278482	22.6765	18.5047	18.4458	0.469317	0.164518	0.227437
CG3301	10.4087	26.9385	43.338	31.5429	37.8047	104.931	0.727315	96.1353	91.7918	39.699321000000005	1.32875	0.044388	36.9479	49.22885899999999	47.8189	15.6085	25.5153	8.88984	174.12271800000002	143.203	140.026	1.06935	0.088621	1.91502
Antdh	0	0	0	0	0	20.8911	0	22.603	21.0328	0	0	0	12.6109	13.4186	9.06824	3.84048	0.286676	41.4824	20.6123	23.9742	16.7257	0	0	0.09625
CG9360	0	2.22306	2.06488	0	0.951974	30.7196	0	29.8149	29.6634	1.74318	0	0.092024	54.0751	83.5101	67.0457	67.6796	123.998	187.955	43.6432	54.9985	51.8903	0.158437	0.230805	0.29021
CG9150	0	0	0	0	1.39387	25.9587	0	15.6424	14.3152	1.57722	0	0.010214	0.388538	0.268908	0	0	1.2432	2.34048	0.938734	0.773977	1.4758	1.27181	2.44247	0.811987
CG8757	0	0	0	0	0	0	0	0	0.243317	0	0	0	0	0	0	0	0	0.042734	0	0	0.788397	0.087318	0	0
rdhB	0	0	0	0	0	71.9051	0	134.692	129.685	0	0	0.059735	0.6494709999999999	0.921492	1.33741	4.36583	11.0422	3.91166	10.3783	8.8384	6.92058	0	0	0
CG10962	35.1891	48.6929	106.182	2.84677	3.42717	36.6545	26.717	40.6246	40.8477	4.31854	29.5897	6.89868	62.5657	72.881	87.8857	18.501	13.6596	11.2894	6.96694	6.18025	6.82557	22.393	14.3962	30.2082
CG11723	2.12677	4.90738	5.32242	22.4405	25.4644	19.9965	37.3704	17.8669	14.5986	28.8706	39.2479	33.84	17.9547	5.82616	7.96519	40.4257	33.3955	15.5407	10.9172	10.0284	14.8006	18.7688	18.8931	20.6697
hng3	0	1.41128	0	2.62143	0.632715	2.66825	8.37719	2.8091	3.98129	0.745728	10.8362	5.10839	21.6338	15.3657	14.3285	7.65497	7.29315	5.87124	2.88558	3.04812	3.36847	38.0035	39.469	39.7685
hng2	1.56832	3.8824	1.4938	51.3408	45.0363	11.8579	34.772	7.2853	9.14516	48.7598	35.9204	34.023	12.8075	4.04642	3.43617	23.4384	17.7107	9.31705	2.18047	1.60673	12.7174	16.8069	14.4342	18.3224
CG45071	0.844921	2.66799	1.50147	16.3985	22.5728	18.0629	162.602	23.0006	25.6988	26.0213	152.361	175.521	18.8801	2.71794	5.31813	42.7429	27.8786	31.727	1.21795	1.0733359999999998	3.92346	33.4826	47.0362	34.9645
GstD11	0	2.04837	2.35343	0	0	0	0.858498	3.0419940000000003	2.76014	0	0.618648	0	0.687213	0.688637	0.701381	15.7965	18.6182	11.1482	2.06677	2.2570940000000004	3.18594	0	0	0
GstE13	5.31104	6.30924	28.3767	32.013	6.09209	12.1604	39.0911	27.904	25.9644	7.10402	50.2694	27.2953	26.7514	4.3761	6.05855	90.9773	108.27	61.135940000000005	44.144	46.3347	46.1912	145.27792799999995	151.765	146.542
GstE12	651.3202349999999	617.448	1116.3872910000002	332.152	149.607	1118.68	135.184	1320.84	1259.65	159.873	143.196	82.7929	321.012	382.868	383.13	214.587	378.43846900000005	208.696	577.7865149999999	558.3417860000001	597.591	190.677	220.85394700000003	192.721
GstE10	19.0471	58.3454	118.143	11.3959	2.21663	0	0.563856	0	0	2.61037	0.731383	0.018807	6.79477	3.77872	1.55104	0	0	0.790289	0.202017	0	2.22085	0	0	0
GstE11	3.01107	7.57143	8.74323	4.85191	1.74811	9.00129	28.5059	6.63358	6.97482	1.9975	31.853503000000003	15.8856	36.6197	28.7418	28.511543000000003	14.3575	9.23346	3.89553	48.8261	46.6422	38.9111	245.19	254.677	255.016
GstD10	8.59153	61.6264	86.1589	11.2656	5.9288	11.2109	0.572223	1.49775	1.82779	5.80556	0	0.153828	10.3175	7.21887	7.5174	0.199482	1.2791	0.484369	5.0348310000000005	6.51842	5.74051	1.02988	0.683663	1.2391
GstD1	717.867	799.816	1286.29	437.128	249.248	317.405	837.339	248.633	253.857	307.335	923.92	459.894	948.254	568.884	521.873	671.207	789.175	590.13	1253.28	1300.14	1349.89	1232.88	1176.24	1128.34
GstD2	21.5875	71.1165	266.864	6.84343	1.79799	5.65536	1.53658	3.53843	2.62622	2.13781	3.21405	4.22855	3.47171	5.97673	2.22596	0.44724	0	4.40049	6.21309	19.5078	5.82599	1.19579	1.37974	1.15466
GstD4	3.48131	5.95644	10.642	3.01946	0.209081	0.942898	0.691403	0.164612	0	0.26027	0.224208	0	0.522309	0.190593	0	0	0	0	0	0.217874	0.359855	0.559153	0.371923	0.892338
GstD5	5.25823	10.834	11.8275	9.03838	4.94902	2.50403	1.03386	0.391595	0.501475	3.27202	0.65183	2.06148	11.1547	9.60951	6.93964	0.863331	0.011579	1.33786	0.242773	0.830186	3.64633	0.222419	0.051498	0.306079
GstD6	0	0.191042	0	0	0.11053	0	0.869185	0	0.149495	0.166053	0.784233	0.18302	1.38117	0.343505	0.544308	0	0	0	0.121404	0.185658	0.078962	0.209545	0	0.064286
GstD8	7.40337	10.8566	9.75828	0	0	0.312384	0.372229	0.369255	0.699022	0.046604	0.603527	0.002476	0.32677	0	0.127503	0	1.44212	0.880929	2.59779	4.67222	1.97588	0	0	0
GstD7	5.42515	17.632	26.7367	0.007135	0.913562	0	0.795663	0	0.015424	1.11115	0.645039	0.061053	0	0.111449	0.371881	0	0	0.281643	0.132015	1.75101	1.75997	1.04898	0	0
GstE14	0	0	0	0	1.12785	64.4945	0.696205	71.085	71.4414	1.55916	0.96756	0.341369	0	0.276395	0.278104	0	0	0	2.78876	2.28226	1.754	0	0	0
GstE1	19.1626	40.3216	55.3052	34.1592	28.9441	73.8489	160.751	54.9224	58.0276	30.4852	168.977	109.83	126.531	98.6601	89.2248	104.857	72.0825	71.4116	132.054	172.227	137.491	25.3225	37.2454	23.3785
GstE2	0	0.16743	0	1.3224	0.340638	21.9119	0.450578	22.4313	20.6026	0.141345	0	0.895283	3.05719	4.81804	1.64738	3.14992	12.4794	5.94728	12.6035	13.6356	8.45597	0.061618	0.109091	0
GstE3	58.7275	261.92	410.743	93.8888	56.9593	91.5628	6.10484	64.8108	63.0222	60.0035	8.82156	5.4943	83.151	95.2742	90.939	23.0857	23.797	23.5987	153.413	243.845	166.138	7.4943	2.69036	8.16837
GstE4	0	0.355214	0	0	0.271008	0.100281	0	2.75154	1.52967	0.44981	0	0	0	0.219594	0.070444	0	0	6.26298	0	0.138281	0	0.065363	0.116869	0.059765
GstE5	8.0932	29.0017	50.4322	26.874	2.95578	10.2232	0.52756	2.78745	3.86535	2.22801	0	0.138226	3.64825	7.30753	6.26806	0	0	0.296369	40.3914	60.2554	31.432	5.87896	8.13895	5.67282
GstE6	67.8679	264.078	401.152	65.3807	18.2957	123.827	171.497	63.554	61.5976	19.2962	169.707	115.63	154.484	92.9364	81.0626	21.1378	23.1907	19.8616	260.085	313.742	217.97	1.78977	1.929	2.11303
GstE7	18.6453	55.6542	82.0204	4.87635	1.90842	12.8609	13.8078	8.3745	6.60386	0.833021	12.0501	13.1943	57.0344	55.7605	52.2384	4.26179	3.97832	2.99029	47.6317	105.256	43.6599	0.855316	0.283992	1.6271
GstE8	4.34309	29.2065	51.2065	72.3834	41.7968	7.26618	27.4757	2.30283	2.47787	42.5232	18.7861	27.6831	39.2863	30.6895	38.7799	5.8396	7.305953000000001	1.60506	48.260867000000005	61.1766	42.168	0.81493	0.531629	0.5615950000000001
GstD9	8.80948	50.6774	78.2141	354.81	106.077	50.2444	16.009	17.519	20.5219	77.3711	15.2656	17.1189	38.5182	18.8123	18.022	25.4608	43.6442	19.4036	36.7347	39.8643	67.4098	92.5283	108.248	81.7897
GstE9	14.3041	50.2148	98.176	22.3679	5.5419	219.571	15.2028	92.5726	107.562	6.60083	19.898	8.86533	121.546	138.397	182.674	27.0009	26.5945	25.888	240.858	229.556	166.727	1.12978	0.579813	1.04613
GstD3	2.9604	16.6501	22.2903	49.4342	26.1563	25.1617	20.1128	12.4962	12.0807	21.6222	18.0423	32.6383	36.1732	24.7429	18.9425	9.83827	15.9874	13.5218	30.0605	27.0799	41.5675	163.28	157.721	131.229
Nep2	6.08169	9.72226	10.7646	18.9369	19.7036	28.3303	12.7752	37.4635	37.6796	21.4453	14.1556	9.35326	24.1244	35.1982	27.608878000000004	16.7635	17.8368	11.9098	53.0159	53.40110200000001	50.7499	34.9182	47.4704	53.9263
Nep1	7.47036	10.1566	6.77147	3.58707	6.31191	18.4722	0.66993	26.6086	26.4518	6.89383	0.55945	0.714962	19.4885	33.793082000000005	28.0898	63.1651	46.0836	24.2512	3.81717	2.3059030000000003	4.81044	2.36117	2.62579	4.24074
Nep4	0.608056	0.471548	0.181007	34.7079	53.5	97.109	0	84.2251	84.5942	58.3637	0	0.081915	9.49438	11.4354	16.2287	137.051	97.1101	52.0386	4.24475	3.2357240000000003	17.0748	0.074459	0.026997	0.028018
Nep5	0	0	0	16.6859	22.1389	0	0	0.281081	0.073507	20.3549	0	0	0.090153	0.119359	0.210101	1.44873	1.46735	0.882434	0.7279100000000001	0.561964	1.60801	0	0	0
CG34002	0	2.12146	1.35228	18.5605	14.8569	0.354228	0	0.41583	0.295896	10.3414	0	0	0	0.321464	0.028103	1.18694	0	0.442437	0.495522	22.4006	0.877483	0.089452	0.138794	0.109197
CG17575	0	13.0651	15.1137	393.344	181.126	0	0	0	0	212.584	0	0.085589	0.078049	0	0	2.85244	0	2.33476	4.49587	3.0373	0.876097	0	0	0
antr	0	2.7625	3.05462	21.5061	12.6829	0	0	0	0	12.9106	0	0	1.77151	1.91421	1.72069	0	0.257747	0.417447	2.01027	16.7669	1.50984	0.348269	0.633178	0.649212
CG42780	5.88522	27.8543	9.87906	0	0.199638	0.209814	0	0	0	0.175429	0	0	7.11767	57.0967	21.2693	0	0	0	0	0	0	0.107261	0.091695	0.198601
scpr-C	1.98391	22.0044	5.5837	4153.06	3105.84	2.47686	7.21391	0.645007	0.78596	3354.97	6.4044	6.20433	2.83031	1.38687	0.943145	6.29328	0	2.86329	4.780214000000001	9.63814	801.923	0.162164	0.232307	0.321823
Ag5r2	470.605	1059.37	2343.79	30.0831	5.88301	0	0	0	0	7.87937	0	0	2.42326	0.078731	0	0	2.00487	1.51199	0	8.68403	0	0.782723	0.342512	0
Ag5r	117.382	113.341	244.046	4.11232	1.09341	0	0	2.95628	3.14582	0.8497870000000001	0	0.214917	45.2032	19.7881	18.8421	0	9.01137	9.17718	29.3869	18.5505	0.278591	0.127691	0.276843	0.170943
CG9400	0	0	0	0	0	13.0576	0.686744	31.2564	28.3204	0	0.825793	1.63418	5.68511	11.3086	3.47164	0	0	0.51394	24.4509	23.5477	26.6244	0	0	0
CG10651	0	0	0	12.7955	5.40222	0	0	0	0	4.08538	0	0	0	0	0	0	0	0	0.067216	6.20977	0.220279	0	0	0
CG9822	0	0	0	0	0	0	0	0	0	0	0	0	0	0	0	0	0	0	0	0	0	0	0	0.275028
CG17974	0	0	0	0	0	0	0	6.708	7.45084	0	0	0	0.110982	0.447787	0.446166	0	0	0	3.27331	4.9829	3.37484	0	0	0
CG3640	1.71042	2.04046	1.08493	74.2614	21.501	0	0	0	0	23.9463	0	0	0	0	0	0	0	0.519522	0.86877	31.9028	0	0	0	0
CG8072	0	0	0	121.061	103.689	0.37933	0	0	0	86.7231	0	0	0	0	0	0	0	0	0	0.217508	16.1731	0	0	0
CG6628	0	1.0197	0	339.554	161.032	0	0	0	0	148.887	0	0	0	0	0	0	0.890116	0.680303	0.304375	0.264067	110.444	0	0	0
CG42564	0.591164	4.58601	5.40105	90.9043	64.3147	1.2843	0	0.44714	0.559793	72.4921	0	0.18729	0.184102	0.239265	0.194237	10.142	1.64437	1.47535	0.727595	17.8955	0.599876	1.27109	1.39536	1.37844
scpr-B	1.19432	9.1987	3.21315	2482.79	1967.46	0.245605	2.28148	0	0.116137	2031.72	1.90429	0.760205	0.636704	0.629675	0.269641	0	0.160186	0.310584	0.178972	1.62883	230.895	0.121361	0	0
scpr-A	0	9.59678	2.73884	2858.29	1754.78	2.21663	4.31696	0	0	1781.78	3.80968	1.35552	0.916074	0.16552	0.311793	0	0	0.767058	0.172271	1.03561	173.355	0.151646	0.107086	0
CG8483	2.34548	8.80108	8.61611	0	0.605746	2.64414	0.321841	4.96106	4.70105	0.938314	0.521831	0.216221	1.42142	1.83133	0.869181	0	1.15792	1.55174	0.259533	0.05839	0.419883	9.90145	11.8146	17.9504
CG30486	0	0	0	0	7.28686	0	0	0	0	6.51505	0	0	0.134132	0.486129	0.733168	0	0	0	0.80165	4.42579	0.49042	0.113374	0	0
CG43775	0	0	0	26.3221	6.51794	0.155349	0	0	0	11.2474	0	0	0	0	0	0	0	0	0	0	3.33485	0	0	0
CG32679	0	0	0	0	0	0	0	0	0	0	0	0	0.067693	0	0	0	0	1.11475	0	0.221411	0	0	0	0
CG31296	0	0.544975	0	56.01692800000001	36.9852	0	0	0	0	33.190808000000004	0	0	0.733656	0.842122	0.25785	0	0	0	0.12956	0.230049	10.1688	0	0	0
CG32813	47.935	42.2611	25.2985	1.57728	6.1474	28.3293	3.35756	32.1642	34.3981	6.29482	3.32885	3.79333	2.4345710000000005	3.30746	2.06645	40.8967	29.2322	18.937	11.069	11.0678	10.8732	0.5818369999999999	0.565812	0.720479
CG14352	0	1.59454	3.21969	12.3386	10.9732	15.905	47.535	7.38734	7.43521	11.9738	46.2566	49.5265	17.7571	4.70376	4.7268	22.1707	14.0106	3.13887	4.17407	4.72553	6.55324	18.7525	17.1849	17.7593
CG3548	3.3951	3.00513	1.4869	2.73474	6.12049	23.3516	84.8115	34.9676	34.7514	5.64962	85.5768	80.4729	31.8429	4.0768	8.52656	39.395	26.6294	22.2856	3.3754	2.73437	3.63871	36.4747	42.3877	45.0027
CG31826	0	7.33183	5.23166	38.3741	50.8849	3.6304	0.571477	3.54604	2.36619	47.8322	0.529479	1.56048	1.86413	4.48931	1.71172	0	0	0.281054	1.18788	0.334407	14.578	0	0	0
CG5958	116.634	238.135	195.508	43.6879	31.4521	168.422	56.1332	103.974	103.721	36.324	53.72	44.8839	205.254	251.847	276.723	13.3686	56.2537	33.7077	14.869	23.4612	20.6775	8.02899	0.78648	17.9694
CG5973	6.66585	42.1876	13.2543	2.41151	2.42041	192.305	9.73608	159.32847400000003	167.157	2.61539	15.0356	13.286	60.5255	64.70486700000001	48.18903800000001	12.1583	19.484	7.32139	820.466	891.8317320000001	850.085	6.865441000000001	6.22901	7.83324
CG10237	21.0877	22.9119	11.3012	1.35681	4.7082500000000005	154.93896600000002	273.71675600000003	257.954	259.465	5.67137	266.83461800000003	161.939	131.12885599999998	82.59957299999999	69.4725	7.00003	13.5349	24.9357	921.247	991.903	848.0991540000001	17.4285	20.8468	16.5994
CG10026	20.1387	26.7261	16.205	31.2919	45.175	80.26683700000001	0.632514	25.8547	22.9205	45.0161	0	0	13.8429	36.1891	26.173654000000003	4.86124	2.08705	3.29486	18.1825	14.4407	17.5348	0.796803	0.262613	1.29398
CG4009	1.56374	3.39357	0	0	0	0	67.0915	0	0	0	66.006	77.4026	11.0578	1.32777	0	0	0	0	0	0	0	0	0	0
cysu	0.307199	0.758567	0.214082	1.1409	1.58576	0.299362	0	4.4514	3.45518	1.73232	0	0.013589	0.917964	1.10965	0.244097	0	0	0	0.014603	0.085809	1.11624	5.41102	6.48526	10.2395
Pxt	2.4348	2.59741	0	0	0	2.41084	478.173	0.255406	0	0.535692	489.319	382.848	200.286	19.9813	47.8192	0	3.42755	1.13631	0.064957	0.108327	0.197298	0	0	0
cd	0	0	0	0	0.403702	1.51148	0	5.83843	6.8112	0.504341	0	0	0.184382	0.395703	0.354443	0	0	0.098029	0.10157	0.031073	0.315143	0	0.053589	0
CG42331	0.934089	0.13589	0.424235	0	0.178305	6.60601	0.129506	7.44543	7.52331	0.16182	0.243985	0.443853	0.917065	0.892693	0.685692	4.17279	1.78497	1.88178	0.175405	0.338509	0.30584	0.032364	0	0.026103
Pxd	0	0	0	0	0	0	0	3.71635	3.76274	0	0	0	0.592549	2.13726	0.952069	0	0	0	0.11582	0.104087	0.254754	1.06437	1.3386	1.21151
Rh5	0	0	0	12.7467	5.75492	264.727	0	303.336	322.818	6.66939	0	0.146231	0.288843	0.163295	0.285253	9.12559	5.00865	6.65096	0.120228	0.198188	0.733948	0.672334	0.708439	0.591955
Rh4	0	0.552307	0	15.6056	20.6208	1970.79	0.891802	1279.86	1289	17.5872	0	1.07841	0.319337	0	0.052856	1.66363	0	1.95615	0.533029	0.282447	2.05933	0.060978	0	0.092927
Rh7	0	0.123825	0	0	0.218085	11.1078	0	15.1093	15.3263	0	0	0.014916	0	0	0.090506	6.61067	5.22235	3.0092	0.305463	0.261584	0.290213	0.013662	0	0
Rh6	0	0	0	0	2.21059	872.365	0.21376	737.46	759.734	2.39343	0	0.631414	0.05679	0.336345	0	2.60727	0	2.06891	0	0.076525	0.097222	0	0.174222	0
Rh2	0	0	0	0	0.277625	339.816	0	149.507	157.694	0.460188	0	0.10385	0	0	0	11.5153	76.3889	28.3474	0	0	0.080272	0	0.106694	0
ninaE	2.18018	2.06317	2.04127	23.0104	13.0738	43236.7	10.33	26357.7	26305.4	11.8117	9.39571	32.3641	0.184205	0.05182	0.295184	26.4879	71.3739	57.0918	0.226279	0	0.196394	0	0	0
Rh3	0.226811	0.214253	0	0.4777	0.326923	1205.27	0.358563	1124.69	1146.06	0.497399	0.350576	0.717163	0	0	0	0.661334	5.58067	2.91886	0.111155	0	0.158982	0	0	0
CG4927	0	0	0	0	0	4.64661	0	1.0841	0.809763	0	0	0	14.6376	27.0132	19.1771	0	0	0.314047	14.2441	14.2865	10.6579	0.614825	0.428571	0.270736
Hayan	1.41442	2.68872	5.34391	2.14231	0.994852	45.6615	1.43801	22.1831	21.5169	1.7592	1.51689	0.696694	21.191	27.981	31.7042	7.14793	12.5284	7.72188	17.3525	16.2198	13.0773	15.7551	19.0694	18.5497
snk	0	0.717827	0	0	1.10464	0	12.3575	0	0	1.35165	13.5174	6.71908	4.96707	0.992405	0.834203	0	0	0	0.110425	0.036692	0.82503	0	0	0
spirit	1.31954	1.71668	3.78303	0	1.49327	4.13754	0	2.94196	3.28568	1.56598	0	0	8.98297	14.0863	14.4805	0	0.642131	1.11373	53.5202	62.366	50.8816	5.07306	4.35378	10.852
CG11843	0	0	0	0	0	0.332157	0	2.70059	1.70182	0	0	0	2.05833	0.903413	1.33245	0	0	0	9.20233	9.16055	8.53347	2.65587	1.5662599999999998	1.4564
CG11670	0	0	0	0	0.379101	0	0	0	0	0.472921	0	0.107201	0.179327	0.697195	0	0	0	0	0.064703	0.122874	0.468081	0	0.103723	0
psh	0	0.730641	0	0	0	16.7875	0	15.4711	16.3107	0	0	0	25.4257	31.189	33.1921	13.4478	27.2826	12.1488	42.4305	37.9643	32.9255	0.495812	0.192552	0.862765
CG3700	7.50941	4.15176	9.0878	0	3.12008	57.596	47.4223	37.7159	36.5989	3.11736	49.7695	29.7373	29.4856	28.0991	29.5385	27.1858	40.1211	27.6716	30.2989	25.838	22.8068	43.3076	63.4616	57.4395
CG11668	0	1.59297	1.23523	0	0	4.23562	0	15.9911	14.398	0	0	0	0.565875	0.516736	0.466858	11.2513	9.09993	6.5585	2.89015	1.98146	2.09746	0	0	0
CG11841	0	5.17324	7.79358	0	1.47569	114.219	0	80.1975	76.2958	0.643014	0	0.09894	72.1788	88.2945	91.3524	0.727337	7.44311	4.89921	107.232	98.0536	108.912	0.101933	0.091127	0.093203
CG11842	3.37891	10.5593	11.2463	7.40412	6.40129	116.682	0	46.012	50.008	6.97992	0	0.060585	18.4437	32.7794	40.8381	1.13319	9.529	7.23707	11.038	9.68684	12.9125	0	0.363282	0.179403
CG14642	2.88622	0.797798	1.84037	28.0342	69.1576	15.624891000000002	0	6.92143	5.24055	77.4644	0	0.515967	2.31242	7.51438	4.94551	0	1.47011	1.27998	1.01074	0.933732	8.74615	2.36051	2.16455	1.85491
CG31792	0.287464	1.52724	1.60232	0	0.22293	0	0	0	0	0.157605	0	0	0	0.060201	0.045885	0	0	0	0	0	0.029268	0	0	0
Mrp5	40.6186	120.114	64.3322	11.384	23.0674	6.38091	6.2949	8.08246	8.22164	24.9471	6.385956999999999	5.03725	6.885082000000001	2.64126	2.73907	21.358	18.7062	11.3193	1.9096	4.932296999999999	8.73969	0.533606	0.305555	0.488145
CG7627	3.42403	6.63672	4.9756	1.90081	1.52063	15.3019	202.788	11.7104	11.4675	1.31659	188.852	160.906	73.53938000000001	16.885208000000002	22.8684	18.441	15.6914	9.08893	6.55676	6.28399	6.00204	10.2034	15.8838	12.4977
CG31793	4.19502	12.0537	7.65632	4.44639	2.7485	26.2541	15.6752	22.5644	22.1048	3.01869	15.6045	15.7089	7.81711	5.02676	6.86381	20.1089	31.728	9.83089	4.43103	4.27723	4.23286	3.43363	4.22855	3.78656
l(2)03659	0	0	0	1.69996	1.7914	0	0	0	0	1.78638	0	0	8.19736	0.631073	1.62299	1.13666	0.814829	0.313346	0.266195	0.258013	0.90558	4.92488	8.86391	5.944514000000001
CG10505	2.46713	12.152	5.6371	0	0.338858	0	0.307507	0	0	0.167075	0.186415	0.253762	0.141935	0.064059	0.097971	0	0	0	0.015186	0.154644	0.114516	0.060376	0.034071	0.052078
Mrp4	4.38664	10.5745	8.53235	1.23264	1.07795	17.7028	1.18948	13.184	12.9604	1.19507	1.20382	0.89951	8.37257	14.0256	9.21555	5.46366	8.07159	1.98007	7.2601	9.01445	7.88246	0.259267	0.299211	0.275134
Cftr	4.4753	9.17944	8.28443	7.10505	11.5175	31.895183000000003	101.343	24.5748	23.5284	10.9375	91.4164	69.4842	38.5272	11.6533	13.8485	3.85548	4.84929	2.16292	5.72394	5.76338	6.6471290000000005	5.74092	7.6646	9.74359
CG11898	7.09263	10.3083	11.0086	0	1.13065	1.21036	0	0.129925	0.175851	1.36171	0	0	5.86386	5.64413	3.48593	2.12884	0.956356	2.00796	0.995506	1.25174	1.19533	0	0	0
rdog	15.8219	24.4832	16.2385	6.88293	9.13505	18.9915	351.435	19.328	20.6744	9.12015	343.242	298.418	50.3501	9.3318	15.8841	19.023	23.5247	9.61764	5.1884	5.41048	4.95748	0.842325	1.5371	1.4835
CG9270	0.532055	2.81323	2.22574	1.06311	2.47275	0	0	0.330008	0.238004	1.30897	0	0	0.284349	0.039182	0.248273	0	0.743984	0.139894	0.069993	0.061295	0.522654	0.197384	0.280408	0.180004
CG11357	5.12456	6.51134	3.52365	9.45869	19.4532	21.2964	48.1457	31.463	31.1112	17.1851	45.516	57.30054700000001	40.073	16.8032	16.5532	115.929	99.8617	43.2116	4.93152	5.45758	7.76846	14.7744	16.270887000000002	17.9459
CG3038	0.364524	1.67639	0.76209	0	1.66438	4.70984	22.5375	2.17736	2.4366600000000003	1.6359240000000002	20.4454	27.4819	12.2145	1.46932	2.77366	3.76167	1.12818	0.294123	7.542444000000001	6.5518	6.82824	77.24262900000001	72.5965	81.66797299999999
CG8673	0	0	0	57.8064	35.0849	2.64267	0	2.72355	3.86712	26.4064	0	0.004804	0.222881	0	0	3.00066	2.59329	2.01217	0.051578	0.311539	10.9872	0.140648	0.070987	0
CG8668	18.6993	21.684724000000003	14.949	14.7965	27.094696000000003	28.1883	104.02	43.8787	39.0654	25.5052	103.056	106.214	42.3468	9.82324	11.6736	54.4156	44.3924	45.5373	7.64901	9.28387	13.5665	14.9922	18.7784	20.4568
CG30036	0	0	0	3.83404	7.66695	0	0	0	0	5.65781	0	0	0	0	0	0	0.031343	0	0	0	1.70127	0	0.043521	0
CG30037	0	0	0	31.7432	15.5422	0	0	0	0	16.6083	0	0	0	0.050217	0	0	0	0.1585	0	0.077177	6.64205	0.077527	0	0
GalT1	1.90892	2.4424	3.55902	2.89026	4.64781	12.3442	47.4168	15.4632	16.48	4.38534	42.9869	44.6483	19.9753	3.91133	6.38375	17.4606	29.5419	13.3958	5.3815	5.28221	5.2466	14.8697	18.2346	17.6728
SoxN	0	0.055519	0	0	0.638422	36.7643	0.024902	59.898	62.0941	0.686593	0.040374	0.5260910000000001	0.168268	0.105268	0.176364	84.0342	76.5764	91.6446	1.12208	1.53969	1.2874	0.054353	0.161888	0.099517
Sox21a	20.192576000000003	1.56771	3.34422	0	0.257237	1.65388	0	1.68186	1.63985	0.295955	0	0	0.370172	0.151312	0.155236	9.04843	4.15844	7.18174	0	0.904987	0.207954	0	0	0
Sox21b	0.590068	0.29248	0	0	0	9.05488	0	17.5739	16.395789999999998	0	0	0	0.175712	0.286731	0.189973	22.8265	16.7821	26.0429	0.062665	0.011669	0.043238	0	0	0
D	2.50767	0.913709	2.13471	8.44407	29.5618	18.6363	0.123606	26.0784	24.5452	31.0018	0	0.122664	2.86925	0.939688	0.3130779999999999	95.3354	76.96965399999999	76.8399	0.6175539999999999	0.828742	4.53049	0.028444	0.3565959999999999	0.0272829999999999
Sox15	0	0	0	0	0.144276	4.69821	0	3.79099	3.94615	0.204919	0	0	0.16148	0.142045	0.123712	0.87315	0.60341	1.13101	6.57429	6.88135	6.74541	28.5739	36.854	35.9369
Sox14	42.9329	22.2642	11.7203	1.44551	7.103949999999999	39.3755	15.4599	51.3235	52.7808	7.64171	16.1711	16.843	13.9056	17.3052	15.2372	12.3385	10.0564	15.3928	10.3041	10.4152	10.7946	5.88076	8.41732	9.22291
Sox100B	39.7234	5.4706	12.1933	0.742647	5.72877	0	0	0.481974	1.46362	7.84757	0	0	0.456089	0.407367	0.203763	2.73395	0.461878	0.650126	1.48292	1.87116	1.66134	1.30883	1.71828	1.70249
CG32187	2.61722	2.61943	4.35086	2.13502	2.2799	5.20453	0	8.10078	8.42282	2.18075	0.245173	0	0.903889	1.92573	2.83256	20.6403	21.556	9.42058	0.852526	0.536138	2.00546	0.206787	0	0.094539
Cht6	0.521531	0.325432	0	0.070789	0.589382	3.93863	0.863037	31.979958000000003	24.3596	0.640243	0.644953	0.737386	0.424603	0.578731	0.440555	2.94535	1.20411	2.20234	0.097493	0.130394	0.146513	2.71579	10.1917	8.46314
Cht2	1.39197	2.54343	1.41474	4.63392	4.2342	1.2984	70.1264	13.0557	13.7784	6.580385999999999	72.8247	33.9156	29.0874	3.2707169999999994	8.39251	7.47525	22.2221	9.65484	18.5072	19.2919	18.036	118.577	138.689	125.653
Cht4	58.8415	95.8103	244.113	0	0	0	0	0	0	0.085402	0	0.073923	3.74365	4.10049	0.913275	0	8.02419	3.53346	0.918163	4.25842	0.068435	0	0.447367	0
Cht8	51.231	71.0267	46.3767	0	1.1366	0.885369	0.12549	0	0.237057	1.25528	0	0	0.136996	0.130729	0.160645	2.86101	5.91045	9.25698	5.36642	0.345896	0.294428	0.150007	0.164642	0.289935
Cht9	80.7577	324.487	355.949	0	0	0	0	0	0	0	0	0	9.44343	5.05988	3.18188	0	7.9722	4.4166	3.61676	0.695009	0.902581	0	0.063341	0
Cht5	6.06838	2.1307	2.15334	0	0.571475	24.3738	0	17.8846	18.5336	0	0	0.033757	5.58406	5.54598	3.0263	0	0.463865	0	3.23868	3.26419	3.46819	42.072	43.2399	50.7675
Wnt4	0.843314	0.972484	0.146923	1.81854	2.63538	4.75901	0	5.12135	5.35531	2.65342	0.193109	0.609447	0.70957	0.457022	0.088814	15.0153	11.5034	6.32	0.138289	0.132871	0.949633	2.27539	2.59696	4.84596
Wnt5	0.558162	0.411099	0.96881	3.59711	5.00973	12.0644	28.7084	17.3478	17.802439999999997	4.62747	28.5662	28.1285	8.3084	0.8293870000000001	1.03925	37.692	26.5852	20.7804	0.338361	0.41918	1.43373	12.5351	18.6049	18.7618
Wnt2	0	0.765019	0	20.0579	12.5243	1.51228	0.313292	0.413905	0.593115	12.3638	0.287403	0.336322	2.70699	2.91949	2.4413	0	0	0.693864	4.96583	4.52488	8.0169	18.0193	24.0087	30.764
wg	0.752311	0.554488	0	0.427391	0.618615	3.76794	0	4.4539	4.20045	0.549757	0	0	0.298849	0.401507	0.195416	0	0.02899	0.089797	0.152042	0.071699	0.114192	19.6187	26.2202	26.4041
Wnt6	0	1.00988	0.404302	0	0.447982	7.72083	0	9.20152	7.54672	0.593967	0	0.016567	0.32514	0.395653	0.376992	0.456868	1.07724	0.390932	18.1901	17.885396999999998	17.5135	16.5175	19.1264	19.7072
Wnt10	0	0	0	0	0	0	0	2.04736	2.29253	0	0	0	0	0	0	2.48219	3.38154	1.64868	0.03739	0	0	0.349074	0.4254	0.327457
wntD	0.550121	1.01026	2.15267	0	0.075164	0	0	0	0	0	0	0	0	0	0.038055	0	0.00848	0	0	0	0	0	0	0.04286
CG40160	3.17247	28.2299	5.95342	1.35807	3.69739	13.9892	16.52	21.1235	22.555860000000003	2.65015	13.537	45.1564	28.5301	19.3053	24.7579	0.762526	1.14684	0.313216	60.1602	56.9334	47.0611	86.81595800000001	91.8926	94.4096
CG4998	0.75261	0.071094	0	8.55483	0	0	0.257689	0.227754	0.230701	0	0.229596	0.394645	0	0	0	0	0	0	0.24094	0.277755	0.245864	0.447997	0.733027	0.286845
CG4259	0	1.95229	1.41315	0	1.25136	3.15452	0	2.91317	3.21182	1.5334759999999998	0	0.253803	30.3094	47.133	44.8022	2.31988	1.94999	0.677272	21.68	20.5977	17.2266	2.44816	0.648096	0.559534
CG8586	1.25393	6.30426	10.9994	4.3231	2.55295	137.62801199999998	0.162156	109.82	117.492	3.00825	0.123677	0.138738	73.6247	107.478	118.465	12.4642	18.5965	12.8882	129.828	129.525	125.01315499999998	0.328719	0	0.161613
CG18557	0	0	0	0	0.141271	0	0	0.133469	0.027168	0.234477	0	0	0.24801	1.20272	1.7007	0	0	0.137545	0.040648	0	0.326773	0.306654	0.090934	0.490225
CG3117	0	0	0	0	0.249111	1.2444	0	0	0.467094	0.206733	0	0	0.487284	0.747479	1.29786	0	0	0	0	0	0.961941	0.58315	0.100711	1.57053
CG5390	6.52463	14.1615	16.1976	21.1775	11.0097	217.848	9.21137	117.314	121.009	12.2015	8.91555	10.9422	98.0573	114.676	125.408	17.8738	27.3321	18.5891	192.764	187.417	173.823	336.859	370.19	373.864
CG9377	0	0	0	2.39514	0	285.93	0.084175	165.5	155.368	0	0	0.106304	0	0	0	692.032	63.78	294.882	0.215928	0.223381	0.345143	0.046045	0	0
CG18478	0	0	0	0	0	0	0	0	0	0	0	0	0.040592	0	0	2.59427	0.582906	0.385011	0.061765	0	0.072359	0.939654	0.051606	0.026391
SPH93	8.12197	8.14854	17.9195	0	1.11336	235.325	0	1.19005	1.08285	0.589288	0	0.037998	71.1253	183.082	262.964	1.71931	0	0.309019	0.051827	0.35185	0.325737	0.530872	0	0.093549
CG18563	0	0.476459	0.261889	0	0.143132	7.58884	0	0.571196	0.555766	0.217654	0	0	4.81344	14.6194	17.2874	0	0.960209	0.168358	0.209297	0.134773	0.172777	0.699242	0.192875	0.644463
CG8738	1.54938	1.46781	2.52665	1.17917	1.65983	34.6788	0	23.6585	21.8641	1.96615	0	0	24.8444	34.9856	36.7984	7.79179	1.97396	2.93219	32.5115	27.8562	29.6846	0	0	0
CG14990	0.588607	1.45772	0	0	4.16784	0	0	1.3749	1.27198	5.79405	0	0	43.4678	51.0707	54.248	0	0	0.570326	0.931034	0.379431	1.6522	3.25183	0.351605	1.85061
CG13318	0	1.87276	0	0	0.232563	9.43379	0	5.67432	4.77467	0	0	0	96.6943	169.012	182.193	2.97464	2.4343	1.11944	0.406065	0.193889	0.667346	0	0	0
CG31827	0	0	0	0	0	0	0	0	0	0	0	0	0.040592	0	0	2.63368	0.627275	0.385278	0.06149	0	0.072397	0.929093	0.051606	0.026391
scaf	0.443289	3.61137	2.46667	0	5.51694	39.2496	0.88646	99.068	101.794	5.78815	0.859312	0.161193	1.5183	0.639494	0.927856	39.1173	33.4264	20.2703	22.896	24.8158	25.0756	25.1707	24.524	24.5656
CG12009	0	0.136542	0	1.29952	4.85429	0	0	0.072904	0.071232	4.68028	0	0	0	0	0	0	0	0	0	0	1.3472	2.94622	3.22802	4.43476
CG9449	0.853015	2.72141	0.636916	25.7373	53.5052	17.9602	1.51019	11.6129	12.929356000000002	53.724	1.63241	0.361358	8.0913	9.71816	6.75665	5.25551	1.2732	3.08805	50.8503	54.2332	50.4279	0.867557	0.113005	0.8645440000000001
CG9451	2.77183	6.1715	5.77996	22.5041	20.6745	209.597	0.245596	55.9045	61.6457	20.0917	0	0.083567	31.7084	39.8676	50.4478	38.0525	15.4738	10.2993	56.3072	58.696	59.4831	0	0	0
CG9452	2.29172	5.88563	6.05599	3.01478	5.11319	4.36529	0	5.61227	6.06058	5.38899	0	0	3.43938	5.47663	5.35084	0	0	1.68066	64.6501	65.9374	58.1761	0	0	0.076377
CG6656	8.36976	30.1567	20.9147	5.58099	11.2324	255.69	4.53725	267.829	277.99	8.54501	4.00439	1.03616	3.4529	7.05301	3.99581	6.31784	9.17015	2.34938	32.8796	33.2546	37.9821	22.0132	22.9406	21.3384
Acph-1	6.71799	11.0594	13.9669	34.0126	44.3847	15.9236	103.524	16.9811	17.572893999999998	49.456269000000006	110.033	74.72301399999999	50.032751000000005	15.9482	17.3874	25.4794	13.5585	8.23012	7.516445999999999	7.90851	13.8368	19.0264	22.1901	22.2383
CG5966	14.0516	38.3175	15.9098	12.1881	15.6311	11.7176	25.1623	15.8818	17.8041	13.6877	28.3178	44.0147	37.9688	32.5736	36.3707	9.90831	0.615328	1.95498	1.40428	0.944083	3.85197	6.106317000000001	4.67161	7.33529
CG6847	3.2241	4.09884	4.05301	8.83127	5.08745	6.97181	1.93849	6.25233	6.7639	5.01356	1.90254	0.555467	2.0999540000000003	3.37453	2.08453	9.84941	4.66813	5.12422	2.11992	1.42992	2.51449	2.7718	4.45802	4.36614
EbpIII	602.45	1510.49	1087.34	247.224	192.287	4815.43	2.27399	6376.2	6400	224.219	5.63614	9.43708	837.069	1161.1709710000002	961.639	230.904	378.232	631.5070420000001	28198.9	28610.3	24555.6	3.83613	3.65537	2.94357
Phk-3	47.1441	77.0734	41.0312	27.0809	30.0988	248.177	3.04108	60.498	56.4522	26.3426	0	1.94162	25.7995	15.367	18.0341	33.0582	52.5325	26.2201	33.5194	50.877	41.4513	531.745	621.36	617.571
a10	0	0	0	0	0	47.035	0	68.6921	68.3196	0	0	0	0	0	0	0	0	206.601	0	0.072131	0	0	0	0
CG30172	0	0	0	0	0	86.4279	0	85.637	79.81823399999999	0	0	0.088192	0.876936	1.21027	0.875589	69.3417	96.5856	236.444	1.91776	1.96703	1.48969	0.317956	0.219474	0.374626
Desat2	0	0	0	0	0	1.14237	0	0	0	0	0	0	0.392466	1.8041	1.6189	0	0	0.893858	0.389197	0.227417	0.098739	0	0.433541	0.2554
CG9747	6.47936	12.7415	4.48823	11.1396	7.91432	74.4157	16.7371	53.5156	52.2196	7.99013	18.1748	13.1858	13.4989	9.27743	8.30125	0	0	1.09232	1.96987	0.199787	7.470874999999999	15.406	16.7169	21.4416
CG9743	271.188	271.276	289.176	25.3119	17.2882	46.4584	2.72544	61.5374	59.6853	19.8264	2.95584	3.10341	16.5028	26.1296	18.3206	65.348	46.7506	37.2564	29.1653	32.4136	28.6463	0.925759	0.225764	0.086803
Fad2	5.04982	23.2518	10.6649	0.004111	0	0	0.534889	0	0	0.047941	0.371684	0.878411	366.511	914.44	527.378	0	0	0	0	0	0.040312	0.041799	0	0
Desat1	156.597	207.252	129.091	69.02739199999999	96.5626	1773.08	137.207	926.662	908.068	100.912	149.816	122.027	1430.31	1485.31	2092.73	556.117	672.775	312.119	220.231	183.384	263.156	180.512	187.571	167.108
CG8630	4.88672	11.1384	3.01242	8.22043	9.22415	12.1581	0	36.8894	33.6406	6.69173	0	0.030579	6.68692	9.73769	6.16657	6.82512	21.999	6.7518	5.16908	4.2816	2.98584	0.686595	1.60054	0.909448
CG13151	0.697515	1.39674	2.15897	24.9069	14.6859	8.05022	11.2517	8.45338	8.40074	14.7298	11.7878	9.36863	3.56153	2.09853	1.5371	12.9833	11.7164	8.55024	3.01574	1.79432	3.59844	11.3041	14.7636	12.8937
CG34409	0	0	0	1.62357	1.71784	5.51434	0.28447	0.463446	1.34628	1.83265	0	0	0.534407	0.909345	0.899623	23.6108	15.7413	5.99897	0.543107	0.97728	1.23055	0.584653	0.879015	0.571128
MP1	1.92401	4.95101	6.22996	0.3121	1.17439	100.333	1.70152	12.7695	19.264757000000003	1.75701	0.93865	0.495536	26.1645	62.2628	73.41738099999999	9.17096	1.59399	3.13779	9.7145	9.27575	10.1277	24.3342	28.237268000000004	29.7837
ea	6.78131	2.24189	2.5576	1.054	0.645248	39.216187000000005	42.184965000000005	19.589	21.2654	0.781542	48.0389	31.6956	20.7122	10.1963	11.0311	20.1182	9.03665	6.62105	17.2553	15.524978999999998	18.7172	1.08198	1.93487	1.35688
Ser7	1.95663	3.98868	8.10912	0	2.29776	109.043	0	69.4896	73.64	2.48752	0	0.108601	63.8746	79.5739	98.3334	21.2298	31.5543	13.5772	76.3746	70.186	63.4525	0	0	0
CG17572	0	0	0	3.44952	2.72659	19.623	0	37.3852	34.0719	3.27719	0	0	0	0	0.033082	0	0	1.52362	10.3155	7.85488	7.76318	0	0	0
Sp7	1.62281	1.26651	2.38119	0	0	41.9109	18.5086	26.4365	30.9693	0.22707	16.3274	13.5025	33.5422	31.1097	36.6023	12.1227	11.6307	5.77594	77.7366	70.7648	72.1187	2.64504	2.33876	5.36479
CG3505	1.73056	2.05997	4.57743	0.726276	1.21123	37.4651	0.423011	29.0754	34.9258	1.27389	1.23456	1.39872	42.766	61.9789	56.0666	27.0272	20.3247	17.6542	43.1233	34.7799	34.6731	4.1265	1.98263	3.12633
SPE	8.68908	10.6221	33.7186	4.74522	2.40386	371.526	0	190.957	197.813	1.71639	0	0.448884	98.3309	183.348	222.429	6.97981	28.6943	16.1542	272.276	246.605	238.788	4.75837	6.23445	6.17006
grass	0	1.38559	0	2.01233	1.29952	8.64339	0	15.6169	16.0915	1.84264	0	0.11814	27.9013	30.2188	30.7402	27.2715	46.663	32.348848000000004	68.90593299999999	66.6619	68.2301	10.6344	7.87888	11.8939
CG5909	0	0	0	0	0	13.9676	0	22.1626	20.2918	0	0	0	12.8472	14.6725	16.0653	0	4.26762	1.86542	51.582	47.5548	58.4442	0	0.033695	0
CG9737	0	0	0	9.85822	4.47855	0	0	0.176551	0	4.34002	0	0	1.08808	1.79299	0.59744	0	0	0	0.090481	0.155445	5.1814	1.09963	1.65244	1.06739
CG9733	0	0	0	0	0	4.78746	0	3.49271	2.7968	0	0	0	41.8719	54.7828	57.6402	2.50063	0.605999	0.193347	14.0326	15.7768	14.709395999999998	0.944823	0.704428	1.09636
CG11313	0	0	0	0	0	0	0	0.473051	0.18488	0	0	0	29.391	36.3694	61.8838	0	0	0	0	0	0	7.230106999999999	0.356502	2.9007
Atet	4.6279	16.0576	9.37133	5.01815	7.51748	60.2996	9.34528	63.3677	68.46729500000001	7.800641000000001	7.13582	12.3667	14.7869	20.548334000000004	18.4653	74.1978	57.84124800000001	34.9344	14.7451	15.2336	15.0375	1.09031	1.40568	1.60491
CG31689	9.3418	7.89968	5.82605	2.89018	6.94081	141.224	91.114	97.6683	98.6986	6.80178	84.1771	62.7545	95.394	93.3208	90.1844	58.27778599999999	29.5316	37.4151	38.9477	33.1503	35.2258	0.390448	0.186046	0.289533
CG5853	35.7385	90.2645	70.943	1.16543	1.278	13.6966	10.0249	25.841120000000004	27.1291	1.11972	11.6235	11.0224	33.926914000000004	40.2607	37.792713000000006	1.56575	2.38541	1.97481	27.6108	42.8367	30.2596	2.15514	2.74681	2.45817
CG4822	0.157431	1.31764	0.493705	0	0.926596	42.9465	0.743777	10.594733000000002	11.360448000000002	1.07024	0.718558	2.03513	14.474	23.0244	24.749	17.679	7.99139	4.62542	17.914405000000002	16.5016	16.3115	0.664774	0.103853	1.11861
CG9663	26.3824	33.1483	30.8173	0	1.474	18.2429	9.79657	12.4259	13.4666	1.57441	7.81555	11.0435	9.41121	8.62334	9.21291	27.002	17.9943	8.39013	3.1567	4.28212	2.77354	3.402	4.99486	4.87072
CG17646	8.84235	11.9218	7.88792	0	6.10117	112.84	7.05892	34.1806	35.1203	6.65137	7.00039	4.92872	104.373	112.414	146.119	174.9	123.287	55.3849	33.7687	26.7465	34.4488	0.571437	0.706292	0.995127
CG9664	0.738649	3.23331	2.59955	5.34099	3.5684820000000004	5.756813999999999	0	4.68115	3.5726720000000003	2.35082	0	0.009469	7.462479000000001	9.54546	9.91287	18.3194	14.1335	11.5277	11.2343	11.0205	10.8676	0.283924	0.090536	0.933564
CG32091	0.832484	1.64052	1.92545	0	0.707275	11.486	4.67393	8.91102	8.81668	0.697626	5.50095	5.29769	24.7314	38.8863	24.5663	5.1564	3.07956	1.81766	67.5908	71.0029	64.8611	7.06027	7.82793	9.63615
CG3164	103.469	201.215	145.709	26.546	39.4218	448.282	34.3549	292.72589500000004	295.3702829999999	37.7416	34.3644	30.0767	156.431	197.765	182.943	50.2625	67.196	35.811263999999994	270.31054900000004	272.739	257.472	41.5122	49.5194	50.8547
Tsp42Ee	39.4992	64.2063	63.491	73.8405	91.9524	248.033	150.596	225.397	229.769	74.8859	135.951	151.327	126.838	131.544	93.1833	78.01	75.9154	41.0512	257.115	243.754	257.71	427.976	417.748	368.934
Tsp42Ed	140.185	202.542	366.4	30.5645	36.5371	78.9875	2.93209	31.609	34.9974	47.7864	3.62296	2.10211	83.6314	124.088	77.7943	36.5545	10.8059	33.9232	36.6826	49.3852	45.7881	1.93476	0.9794	2.45871
Tsp29Fa	133.579	370.418	455.715	17.1609	0	0	0	0.478521	0.280528	2.56646	0	1.21114	8.67539	9.43527	7.05642	0	0	0.445054	4.47878	35.9098	1.85703	0	0	0.179373
Tsp39D	1.59785	4.88053	1.44217	1.99005	3.37312	15.8512	8.94695	13.8587	15.6459	2.31794	10.3314	11.4063	18.2777	5.11547	4.8261	7.5812	7.03655	3.47385	12.8293	13.9408	14.9219	46.4261	48.0825	49.5144
Tsp42Ec	174.831	170.869	229.103	4.44893	1.57776	1.47186	0	0.493382	0.665507	1.89395	0	0.826567	10.481	4.51629	2.89885	0	0	0.467953	0.907325	57.2005	0.762118	0.478391	0.827508	1.15761
Tsp29Fb	749.41	737.078	1152.69	40.6347	38.5873	39.7611	0.567492	34.4012	33.1846	42.1656	0.394725	1.01597	58.96	64.0007	41.936400000000006	2.98753	10.2781	18.1038	123.075	172.312	106.99	0.185596	0.331055	0
Tsp42Ea	11.3859	22.8845	36.3165	18.6981	13.485	206.788	14.8809	187.937	186.284	12.3959	11.4587	14.5812	36.8086	54.0737	36.269991000000005	34.0608	17.341872000000002	20.7149	450.091	486.082	344.264	165.179	161.12706000000003	169.715
Tsp42Eb	242.403	220.533	449.284	10.3155	4.82899	2.61343	0.728721	1.87223	2.03592	5.8103	0.52296	0.129054	24.6809	23.7712	17.6897	0	2.54801	0.635137	2.43649	31.1486	0.97104	0.584264	0.706441	0.920897
CG30160	217.558	194.443	345.274	10.2009	4.81556	2.67845	0.746853	1.93972	2.31475	5.92189	0.53597	0.109748	24.7372	22.5037	17.5684	0	2.60449	0.682332	1.96274	20.0399	0.780599	0.475577	0.723644	1.08486
Tsp47F	0	0	0	0	0	3.33268	0	1.6122	2.33055	0	0.941928	0	0	0.180648	0	0	0	0.1279	25.8388	31.239	19.7398	0.135747	0.241916	0
Tsp74F	2.47325	4.30216	2.27826	0	0.885652	24.567106000000003	45.1034	30.4766	30.1474	0.371581	40.9468	68.75587900000001	60.2492	26.0553	16.0184	1.74615	3.74076	1.22259	190.401	177.392	142.603	15.741880000000002	18.8983	15.938891000000002
CG33986	0	0	0	0	0	0	0	0	0	0	0	0	0	0	0	4.7477	0	0.082074	0	0	0	0	0	0
CG33985	0	0	0	0	0	0	0	0	0	0	0	0	0	0	0	0	0	0	0	0	0	0	0	0
obst-H	0	0	0	0	0	0	0	1.36544	1.00756	0	0	0	0	0	0	0	0	0	0	0.113796	0.113952	0	0.101908	0
CG43673	71.7442	183.733	169.596	0	0	0	1.06541	0	0	0	0.738024	0.344544	0	0.830444	0	5.68131	69.7326	46.7346	40.2351	0.055186	0.071481	0.40888	0.916562	1.09759
CG11570	0	2.28378	9.2697	0	0	0	0	0	0	0	0	0	0	0	0	0	0	0	0.044936	0	0.109939	0	0	0
CG43294	0.503179	1.5401	2.10395	0	0.24176	0	0	0	0	0.300949	0	0	0	0	0	0	0	0	0	0	0	0	0	0
CG4835	206.048	99.9921	20.146	0.971461	3.48723	0.18021	0.051335	0.079083	0.124489	2.54067	0	0.529978	0.32062	0	0	0	0	0.111956	0	0.037375	0.16941	0	0	0
obst-G	0	0	0	0	0	0	0	0	0	0	0	0	0	0	0	0	0	0	0	0	0	0	0	0
CG7248	0	0.309838	0	0	0.290279	0	0	0	0	0.120449	0	0	0	0	0	0	0	0	0	0	0.038785	0	0	0
CG10154	1.89567	15.9489	29.3925	0	0	0	0	0	0	0	0	0	0	4.22871	0.328126	0	0	0.74162	0	0	0	0	0	0
CG10140	0	3.22937	8.32726	0	0	0	0	0	0	0	0	0.097773	0.597656	1.23667	0.795707	0	0	0	0.321335	0.273255	0.277799	0	0	0
obst-J	0	0	0	14.9567	10.5878	0	0	0	0	10.4875	0	0	83.2873	56.5212	57.3742	0	2.04689	0.506017	0	0.152063	1.60446	0	0.198487	0
obst-F	0	0	0	0	0	0	0	0	0	0	0	0	0	0	0	0	0	0	0	0	0	0	0	0
CG13837	0	0.663775	3.93904	0	0	0	0	0	0	0	0.241889	0	0.097708	0.337274	0	0	0	0.161284	0.563955	0.588421	0.603122	0.132012	0.152349	0
alphaTub84B	773.774	496.372	749.975	1816.13	2747.59	901.351	2481.02	1535.9	1533.52	3135.49	2612.95	1869.7	771.846	264.116	307.652	2426.72	2016.16	2383.33	696.359	685.993	1009.05	3919.43	4717.28	5306.96
alphaTub67C	5.01382	4.37366	4.44809	0	0.609334	4.57945	557.358	0.569685	0.429971	0.777965	587.599	426.072	251.697	22.1846	58.5382	2.14361	8.03383	3.06851	0.142761	0.116269	0.204998	0.236073	0.302598	0.261457
alphaTub84D	44.1634	38.7766	38.6338	378.394	567.142	99.9446	144.934	160.069	156.637	645.987	149.58	109.661	41.6895	18.3124	16.4529	279.592	268.292	315.209	49.799	49.8859	130.483	232.759	287.146	323.555
alphaTub85E	0	0.666132	0	237.748	142.868	0	0	1.05525	1.04366	155.865	0	0	0	0.317039	0	0	0	0.208429	30.5295	26.017	36.9719	0.332928	0.791223	0.828673
CG7794	0	1.87209	0	317.156	222.797	0.649076	0	0.458901	0.150557	234.748	0	0.036901	0	0.064547	0.090837	3.39485	1.15977	3.12431	0.180609	0.977584	49.536	0.353688	0.220621	0.339264
pad	1.54594	1.05958	0.654353	1.5294	5.73181	11.0617	55.7304	11.5873	10.3116	6.54999	58.3546	64.6756	8.2574	1.03922	1.87387	16.1876	16.3002	13.5928	1.21789	0.996399	1.44812	3.92945	5.53172	5.33767
CG12071	0	0	0	0	0.085768	62.3256	0.229273	122.112	126.422	0.142951	0	0.05335	0.473869	0.750536	0.459657	304.355	205.7	275.415	1.07465	0.839874	1.18248	0.112213	0.073918	0.059774
CG31109	4.51627	3.98052	2.19189	10.8864	38.7533	16.7074	52.4738	19.2659	18.9872	41.8586	59.4788	65.1252	32.7535	7.65226	8.5331	28.4467	26.7528	26.8131	12.2055	11.112195000000002	20.0353	30.3051	29.8921	31.5447
dar1	1.66473	1.14522	0	0	0	5.39119	0	8.94566	9.03647	0.269474	0	0	0.222672	0.307058	0.162644	4.9478	4.3394	2.61667	1.61098	1.28528	1.5279	2.22317	2.98613	3.85086
luna	0.959412	0.997361	0.121048	0.193927	1.05609	3.32816	1.25198	3.94784	4.20826	0.735444	1.11681	0.488671	1.18883	1.52359	1.34215	8.30945	8.51318	9.47896	0.719339	1.32896	0.900057	1.11391	1.26813	1.80127
Klf15	0	0	0	0	0	0	0	0	0	0	0	0.008602	0.866163	1.60075	1.59041	0	0	0.283038	0	0	0	0	0	0
CG42741	0	0	0	0	0.0439	1.53962	0.037381	3.71176	3.63338	0.036431	0	0	0	0.076242	0.024261	3.55334	1.61263	0.650689	0.272193	0.703102	0.570536	1.51469	1.92914	2.46227
cbt	52.8386	63.5091	12.3513	2.32432	5.14493	146.564	96.4034	124.706	122.091	4.49425	88.3672	104.813	40.5044	39.8912	32.4029	99.3532	82.50754400000001	49.9602	28.9052	29.236	29.6967	16.7469	18.136	15.9378
CG3065	15.2735	11.5957	7.56414	22.3586	29.9166	32.012	98.5202	36.0855	37.0081	28.0612	105.802	78.9288	37.2233	12.9215	14.396813000000002	90.78	68.3874	97.0851	11.5864	13.4956	20.2731	23.45	27.4489	26.4505
CG34184	0	0	0	0	0	0	0	0	0	0	0	0	0	0	0.288933	0	0	0	0.10991	0	0.144213	0.158662	0	0.145074
CG34442	0	0	0	0	0	0	0	0	0	0	0	0	0.189799	0	0	0	0	0	0	0.074577	0.454413	0	0	0
CG34443	0	0	0	0	0	0	0	0	0	0	0	0	0	0	0	0	0	0	0	0	0.271848	0	0	0
CG34444	0	0	0	0	0	0	0	0	0	0	0	0	0	0	0	0	0	0	0	0	0	0	0	0
CG14826	0	0	0	22.9046	13.6809	0	0	0	0	14.1493	0	0	0	0	0	0	0	0	0	0.220111	1.3424	0	0	0
CG34428	0	0	0	0	0	0	0	0	0	0	0	0	0	0	0	0	0.106402	0.286081	0	0	0	0	0	0.119246
CG34429	0	0	0	0	0	0	0	0	0	0	0	0	0	0	0	0	0	0	0	0	0	0	0	0
CG13613	0	0	0	0	0.324412	0	0	0	0	0.27587	0	0	0	0	0	0	0	0	0	0	0	0	0	0
CG42812	0	0	0	0	0	0	0	0	0	0	0	0	0	0	0	0	0	0	0	0	0	0	0	0
CG33342	0	0	0	0	0	0	0	0	0	0	0	0	0	0.223831	0	0	0	0	0	0	0	0	0	0
CG42811	0	0	0	0	0	0	0	0	0	0	0	0	0	0	0	0	0	0	0	0	0	0	0	0
CG7201	0	0	0	0	0	0	0	0	0	0	0	0	20.337	37.9666	27.1909	0	0	0	0	0	0	12.3692	16.3679	13.2733
CG13869	0	0	0	0	0	0	0	0.095522	0	0	0	0	0	0.292848	0	0	0.505505	0	0	0.042023	0.359813	0	0	0
CG14829	0	0	0	0	0.663254	0	0	0	0	1.35104	0	0	0	0.277501	0.472558	0	0	0	0.721147	0.776391	0.63936	0	0	0
CG14115	0	0	0	0	0	0	0	0	0	0	0	0	0	0	0.095391	0	0	0	0	0	0	0	0	0
CG14720	0	0	0	0	0	0	0	0	0	0	0	0.005338	0	0	0.116079	3.68359	5.35656	0.204317	0	0	0	0	0	0
CG17784	0	0	0	0	0.598755	0	0	0	0	0.983179	0	0	0	0	0	0	0	0	0	0	0.03829	0	0	0
CG33262	0	0	0	0	0	0	0	0	0	0	0	0	0	0	0	0	0	0	0	0	0	0	0	0
lectin-37Db	336.316	698.766	1226.16	44.9895	8.49117	0	0	0	0	7.13925	0	0	21.3618	5.14543	5.07261	0	1.91588	2.89962	0.738315	65.9318	1.02151	0	0	0.089223
CG34033	0	0	0	8.99773	12.04	0	0	0	0	8.21324	0	0.034105	0	0	0	0	0	0	0.103438	12.577	0.858719	0	0.144477	0.210409
lectin-22C	0	0	0	0	2.03409	0	0	0	0.136063	2.49539	0	0	0	0	0.234415	0	0	0	0.002293	0	0	0	0.054963	0
Sfp24F	1.09167	13.7927	5.98732	110.834	61.7021	0	0	0	0	47.3872	0	0	0	0	0	0	0	0	1.01227	40.3967	1.99344	0	0	0
lectin-46Cb	3.64381	7.97486	13.9036	155.264	123.325	9.04112	0	12.7857	17.7441	159.053	0	0	0.864674	0.547109	0.396621	50.4525	33.3041	19.9855	8.20816	7.62037	3.80183	0.624582	1.35914	0.787317
lectin-37Da	11.8543	11.8921	14.0581	0	0.349271	0	0	0	0	0	0	0	2.0922	0.372745	0.401461	0	4.79451	1.10283	0.091149	55.403659000000005	0.177989	0	0	0
CG43055	10.4022	5.31305	4.09473	0	0	0	0	0	0	0	0	0	15.5268	0.298552	0	0	0	0	1.30129	10.5889	0	0	0	0
CG12111	0	1.535	0	610.463	385.824	2.24361	0	0.875183	0.644571	422.597	0	0	0.469386	0	0.085441	0	0	0.202702	0.2478639999999999	0.986658	73.2419	0	0	0
CG43797	0	0.629956	0.835981	0	0	0	0	0	0	0	0	0	0	0	0	0	0	0	0.074452	0	0	0	0	0
lectin-28C	3.25456	27.9993	17.361	1.53812	1.67743	82.2331	0	12.0057	13.5175	0.660176	0	0.519101	150.817	287.459	178.09087300000002	0.41456	0.185328	0.065977	44.7682	46.4151	26.9109	1.3560020000000002	0.919353	1.09246
CG15358	0.881759	0.60851	0.172127	0	1.06712	1.22844	0	0.007681	0	1.32249	0	0.269687	6.7746070000000005	14.9968	13.2627	0	0	0.036107	0	0	0.030658	0	0	0
CG7763	0	0	0	0	0	27.7036	0	1.27601	0.748108	0	0	0	31.1023	56.2219	68.64247499999999	1.17542	0	0	0.529195	0.647418	0.261057	1.1639	0.147105	2.39352
Lectin-galC1	0	0.634871	0	0	0	0.881261	0	0	0	0.414351	0	0.126331	16.3191	39.9223	17.2326	0	0	0.325091	0.870799	0.6125940000000001	1.2458859999999998	0	0	0
Acp29AB	0	5.52163	1.71992	31.3882	25.0955	0	0	0	0	16.5868	0	0	0	0	0	0	0	0	0.224127	23.2869	0.294736	0	0	0
lectin-21Cb	0	0.082419	0.547225	0.650962	4.60599	0	0	0	0	2.61924	0	0	0	0	0	0	0	0	0	2.84605	0	0	0.189814	0
CG2839	0	0.436906	0	2.12163	3.86281	0	0.078661	0	0	2.01562	0.190472	0	0.050155	0	0	0.047988	0	0	0.105978	3.12726	0.051402	0.118329	0.067317	0.08563
CG15818	43.1275	72.1797	46.3373	0	1.10733	1.12494	0	0.552222	0.183714	1.15277	0	0.019255	4.93445	3.76079	1.17536	0	0	0	0	31.5949	0.103202	0.082214	0	0
CG8343	0	0	0.78398	6.73181	1.78519	2704.93	1.11216	2228.59	2199.32	1.69457	0.515213	3.15486	0.08699	0.163348	0.481212	35.6535	16.3377	75.4688	148.673	0.471892	340.489	0	0	0
CG11211	0	0	0	0	0	448.035	0	172.36	178.837	0	0	0.297364	0	0	0	0	0	1.26384	30.5443	0	48.0834	0	0	0
tfc	1.61739	1.38047	0	0	2.55828	0.747696	0	15.763	13.9806	1.99742	0	0	2.38357	2.8491	1.20973	3.18761	2.13774	0.980435	14.5303	10.5075	9.99237	31.275	35.4323	27.9829
lectin-46Ca	2.80631	11.3871	13.0398	133.297	129.722	6.45102	0	5.94016	7.42176	140.886	0	0	0.764611	0.124541	0.240688	55.2829	10.4782	15.5912	4.46621	4.55719	2.03893	0.042817	0.073946	0
lectin-30A	1.21499	17.6689	12.2161	105.334	127.284	0.756031	0	0.907713	1.18159	93.4011	0	0	0	0	0	0	0	0	2.41582	81.5195	0.56529	0	0	0
lectin-24A	0.647829	6.65206	10.6413	5.59117	0.155668	1.81401	0	0.490115	0.580096	0.31272	0	0.010858	0.41775	0.881396	0.566061	0	0.758902	0	0.18379	0.489796	0.440581	1.45414	0	0.231704
lectin-29Ca	0.7967	11.3916	5.80779	22.1283	69.6146	0	0	0	0	50.8354	0	0.006495	0	0	0	0	0	0	0.907403	68.376	0.151454	0	0	0
lectin-24Db	0.271507	3.33334	4.82301	0.64443	2.56417	41.0966	0.086277	18.6865	18.4279	1.86034	0.279776	0.815333	39.2263	78.1747	46.3465	0	2.73631	0.146193	51.4166	49.813	41.3024	3.83987	2.3048	1.7976
lectin-21Ca	0	1.10967	0	8.23388	8.44292	0	0	0	0	5.01145	0	0	0	0	0	0	0	0	0.108682	5.06233	0	0.02917	0	0.018304
Eato	7.734396999999999	14.7197	7.53387	7.970277999999999	21.9315	24.1135	38.0003	19.996	19.7826	18.1642	38.2296	37.8968	23.278	12.0663	11.8247	31.0936	18.5416	9.36455	7.75788	9.16845	14.4287	18.1723	26.3434	25.5877
CG1494	0	0.352919	0.593749	15.8753	11.5903	1.75338	0.225085	2.22343	3.29345	11.8893	0	0.043835	0.494025	0.187707	0.073203	0.448137	0.412049	0.294514	0.058669	0.024623	3.0063370000000003	0.031358	0.024408	0
ldd	3.33368	9.60929	3.46806	19.9287	26.1521	60.4373	4.07466	52.833566000000005	54.3728	27.5898	4.01708	3.47151	12.9477	14.0122	11.6235	1.16811	2.88161	2.07431	42.0755	40.351	42.0839	1.05652	1.17196	1.02785
Abca3	12.2047	35.538	21.3546	2.126	4.6568	26.8021	23.4923	29.3698	28.3897	3.95931	22.4613	17.983556999999998	15.5197	11.610530999999998	8.79268	42.8819	39.2051	16.6324	9.91391	11.3791	10.3599	0.8050499999999999	0.980756	1.00937
CG8908	0	0.233526	0	8.7126	5.61746	0.681984	0.485644	0.157454	0.22455	5.39843	0.512276	0.591284	1.72786	2.14435	1.50248	3.67704	1.35984	0.802119	0.538638	0.651682	2.48862	0.066812	0.106167	0.028232
CG6052	0	0	0	0.552684	2.25854	0	0	0	0.042396	1.7624	0	0	0	0	0	3.28843	1.62603	1.2368	0	0.008835	0.986017	0	0	0
CG42816	0	0	0	7.10231	17.5266	0	0	0.267941	0.277815	15.279	0	0	0.097306	0.048622	0.122133	0	0.167572	0.126798	0.018836	0.080286	4.76494	0	0.030286	0
CG31213	0.209629	0.581693	0.054783	4.5568230000000005	30.2617	0	0	0	0	21.6704	0	0	0.000635	0.048986	0	1.45429	1.72508	0.403489	0	0.030468	4.90174	0	0	0
CG43672	0	0.590216	0.373638	2.84141	4.02213	0	6.28324	0.105959	0	4.01281	5.85052	4.271	0.675175	0.146016	0.194926	0	0	0.112463	0.177318	0.08519	1.10626	0.374514	0.582366	0.566724
Ir10a	0	0	0	0	0	0	0	0.255403	0	0	0	0	0	0	0	0	0	0	0.427655	0.358174	0.468405	0	0	0
Ir76a	0	0	0	0	2.24058	6.84338	0	0.759013	0.734393	2.17263	0	0	3.0991	0.998929	1.14276	32.6215	21.9903	13.6824	0.729878	0.48126	2.44076	1.44508	1.33431	2.07789
Ir92a	0	0	0	0	0	0	0	0	0	0	0	0	0	0.140082	0	0	0	0	0	0	0.138836	0	0	0
Ir60a	0	0	0	0	0	0	0	0	0	0	0	0	0	0	0	1.01492	0.249154	0.519238	0.239199	0.07489	0.088689	0	0	0
Ir68a	0	0	0	0	0	5.19432	0	13.2647	14.933209000000002	0	0	0	0.110494	0.250099	0	22.4081	23.6971	4.14573	0.241626	0.468692	0.139228	0.48791	0.711826	0.719188
Ir87a	0	0	0	0	0	0	0	0	0	0	0	0	0	0.104666	0	0	0	0.033739	0	0.119766	0.14639	0.14738	0.200022	0.072468
Ir100a	0	0.369524	0	1.94885	1.96433	0.325027	0.268338	1.13778	0.696611	2.22067	0.13102	0.006861	0.139768	0.119502	0.00778	1.43487	0.903404	1.18822	0.065922	0.04376	1.41945	0.089014	0.080904	0.055074
Ir41a	0	0	0	0	0.982546	0	0	0	0	0.997722	0	0	0	0	0	0	0	0	0.29658	0.287147	1.16332	0.21483	0.241452	0.253032
Smyd4-4	3.88444	5.65185	6.10393	44.092	91.2426	22.8926	126.266	24.0905	23.5314	95.4786	124.076	110.288	41.9397	8.64583	10.2134	39.7631	22.2899	17.9922	6.88935	6.78015	21.4918	35.0478	40.4046	43.548
Smyd4-2	0	0.206031	0	0	1.07693	0	0	0.699039	0.897098	1.2439	0	0	0.236847	0.780939	0.184581	0	0	0	3.78562	4.50734	3.71639	1.28886	2.00807	2.302
Smyd4-3	0	0.379693	0	0	1.17488	1.87263	0	2.66861	2.8243	1.12379	0	0	0.225724	0.753161	0.058617	0	0	0.06329	9.51871	9.47216	11.2125	0.486455	0.55582	0.556724
CG9701	2.04146	4.70517	4.67486	0	1.1657	44.7345	0	21.5532	21.1127	0.778904	0	0	8.45318	12.3473	15.0965	0.465658	3.46079	0.52446	47.5999	51.1932	51.1228	0	0	0.025009
PGRP-LD	0	6.88818	0	0	17.7945	0	4.41447	1.59335	1.05521	15.1437	0	0	6.27718	5.35177	5.4362	34.3352	35.1075	9.03891	4.94585	2.32818	8.39482	0.576523	0.636274	0.519314
PGRP-LC	14.9368	16.822882999999997	10.0276	0	5.15546	74.50791199999999	0.467934	31.8003	31.712	6.3044340000000005	0.485982	5.56342	43.9746	44.0488	39.9199	2.37441	4.87757	2.46183	42.6119	37.3155	33.1031	1.5833529999999998	1.5705300000000002	2.52819
PGRP-LB	90.9665	122.003	141.882	5.15282	6.85705	29.5833	8.405183000000001	15.8868	14.7282	9.31848	7.364339000000001	4.65398	28.4501	39.8643	40.9178	8.28408	7.58119	8.56147	16.7983	29.1055	22.9921	0.497805	0.411031	0.080191
PGRP-SB2	0	0	0	0	0	0	0	0	0	0	0	0	0	0.393112	0.441344	0	0	0	0.04626	0	0.367808	0	0	0
PGRP-SC1b	556.851	576.325	764.298	9.40039	6.77748	106.819	0	52.1753	53.836	6.19121	0	0.010486	0.671102	0.030146	0.5976999999999999	0	0	0	0.054567	0.30161	0.084306	0.378429	0.110081	0.882275
PGRP-SA	12.8941	18.3183	35.566703000000004	59.6295	23.4367	114.061	0	36.0892	34.2748	19.157	0	0.921383	134.813	227.549	228.508	10.9443	4.56801	4.36739	16.5206	11.7871	14.4102	7.0896	5.33565	5.50184
PGRP-LE	23.0771	88.3747	49.3767	29.5538	60.5662	48.6833	147.191	54.871716000000006	59.7867	48.7588	128.981	234.27	26.643	17.1909	13.1987	22.4724	12.5769	16.2688	15.6467	17.2279	22.9341	26.699	27.9375	31.293
PGRP-SC1a	1093.9	994.22	1458.85	13.9983	8.93099	162.057	0	92.3899	92.6898	9.75821	0	0	1.07828	0	0.596783	0	0	0	0	0.769123	0.505985	1.43769	0.570839	2.15144
PGRP-SC2	3218.68	4657.41	5619.91	39.5626	31.9156	93.3089	1.0751	5.98915	3.9546	39.6965	0.43579	0.051719	694.916	997.969	794.972	0	1.19951	1.08191	7.17934	17.6142	1.41993	0.291886	0.590825	1.53279
PGRP-SD	2.92669	3.61545	4.57112	2.78181	1.1991	85.6995	0.760539	13.1689	16.8462	0.440337	0.086526	1.06956	58.6972	59.6069	99.393	7.9558	5.1523	10.5203	67.9161	59.8728	78.7268	2.39452	1.25776	5.28162
PGRP-LF	6.49613	6.66094	3.72908	1.84864	0.864016	13.6448	0	6.26264	5.00643	1.20319	0	0.079397	24.6568	36.5931	27.66	0.463769	0	0.104114	17.7816	16.8354	22.0465	0.292332	0.059036	0.104596
PGRP-SB1	22.7818	19.2104	30.6893	0	7.41646	566.849	2.89456	227.187	229.504	9.69488	5.7367	0.781125	147.304	213.98	318.617	0.184324	47.3959	60.5993	38.1643	25.657	94.21	1.81488	1.13026	6.74115
PGRP-LA	15.1138	13.6801	18.8877	0	1.26831	61.2301	0.650939	72.9378	74.13	1.64183	1.19593	1.27708	28.6589	53.8671	33.6391	25.8381	14.2215	13.0876	27.916	29.199403000000004	26.2717	1.31901	0.727858	0.676698
lush	0	0	0	0	0.842131	2.18639	0	2.161	2.98931	1.36302	0	0	1.36149	1.77863	0.942837	0	0	2.82325	1.71472	1.98979	1.85136	0	0	0
Obp56h	0	0	0	0	0	122.765	0	39.6271	41.171	0	0	0	0	0	0	8.02377	0	3.63078	3.62159	7.92408	4.8835	0	0	0
Obp83a	0	0	0	0	0	13.4664	0	40.0465	45.5575	0	0	0	0	0	0	3.55134	0.617659	124.814	0.330639	0.330019	0.65225	0	0	0
Obp69a	0	0	0	24.6735	8.52801	14.1841	0	28.3688	21.0793	7.90404	0	0	2.62382	5.35773	3.74894	0	0	1.21768	0.299086	0.197727	2.59048	0.198811	0.303923	0
Obp83b	0	0	0	0	0	20.8486	0	18.3592	22.5593	0.595629	0	0	0.332932	0.406917	0	0	0	47.8178	0.214324	0.302722	1.27003	0	0	0
Obp56a	2.30708	9.38407	5.42624	0	8.42785	35.6211	0	9.81936	8.42968	10.4639	0	0	81.6167	292.063	308.02	1.13866	9.51133	6.89276	1059.68	1699.53	1283.66	79.7988	85.3228	69.7038
Obp56d	18.4681	112.329	133.403	11.6912	5.47785	301.953	0	149.749	149.211	4.63893	0	0.180376	152.585	312.952	289.34423400000003	42.6073	19.7726	87.6432	6886.53	8546.54	4995.92	2.98845	5.20663	4.019775999999999
Obp56e	0	4.34153	5.87287	4.97208	1.27762	7.53384	0	61.774291000000005	63.4083	2.68874	0	0	3.27033	2.28957	6.42213	0	0.089586	3.47925	114.518	146.305	192.046	0	0	0
Obp19a	0	0	0	0	0	0	0	9.53923	12.6557	0	0	0	0	0	0.217564	3.33497	1.18896	122.929	1.1467	1.50965	0.916606	0	0	0
Obp56g	16.9068	121.141	169.896	332.931	60.3471	246.26	0	216.565	199.091	64.9728	0	0.137671	0	0	0	0	0	0.555928	232.446	300.12	269.752	0	0	0
Ekar	0	0	0	0	0.185589	30.9633	0	28.6373	30.7799	0	0	0.025925	0	0.093492	0.276769	0	1.97345	0.528705	0.435962	0.260988	0.312977	0.12758	0.276968	0.1976
clumsy	0	0.501506	0	0	2.10376	7.78659	0	8.7982	9.16179	1.81532	0	0	0.114472	0.482341	0.108038	0	0	0.229004	22.7837	23.8592	23.592	0	0	0
GluRIIE	0	0	0.898371	0	0.581637	1.08534	0	1.26138	1.19028	0.487408	0	0	0.789317	1.39717	0.659933	0.260187	1.73867	0	0.956527	0.984557	1.1846	0.486164	0.406594	0.363104
Grik	0	0.32319	0	0	0.95	10.519593999999998	0.233302	16.8374	15.0862	1.11204	0	0.027009	0	0.172738	0.310476	23.1579	17.7476	7.26616	25.585	21.7549	23.3987	0	0	0
KaiR1D	0	0	0	0	0.625907	21.5771	0	30.5778	30.8954	0.922831	0	0.02892	0.05567	0.106984	0	60.9318	31.3599	28.2928	0.02658	0.063866	0.299876	0	0	0
GluRIID	0	0.338028	0	0	0.391263	5.51797	0	1.81558	2.34541	0.376993	0	0	0.736061	0.956865	0.624436	0	0	0.151738	5.04455	3.74418	4.77961	0	0.024023	0
CG11155	3.5811	13.0941	4.22665	0	3.809	83.6921	3.70635	71.1228	70.29872599999999	2.42196	3.58204	5.13684	6.15358	7.579220999999999	4.41574	80.5592	89.0271	24.911	18.8347	20.6395	13.9018	1.78817	1.4144290000000002	1.58502
CG7408	5.87568	14.9482	9.37193	0	1.00685	9.58397	10.7221	7.99291	10.5806	0.869892	9.18119	11.7978	9.42498	11.4945	8.88985	0	1.90604	0.675588	11.9065	12.3206	11.3715	2.73762	2.43372	3.13346
CG32191	8.08275	10.0928	9.05142	0.516137	1.76046	8.40442	1.58276	6.52197	6.97797	2.58924	1.33333	0	9.97335	13.2292	18.1993	0.711039	6.50939	2.5186	4.59194	2.94643	2.15815	0.134467	0	0.040238
CG8646	0	1.05653	0.561193	0	1.78463	0	1.81827	2.0583	1.42864	1.8951	0.922007	0	0.886747	1.95036	1.46828	0.664096	1.47194	1.37864	1.70342	1.93384	3.5342	0	0.027536	0
CG7402	1.16603	5.34687	5.04049	0	0.360151	8.17145	0	7.38845	9.61584	0.332093	0	0	0.917494	1.07596	0.573141	0	0	0.150975	11.9097	9.74311	10.8883	0	0.05177	0.026475
CG31821	7.89241	26.4314	18.3449	0	1.89884	0	0	0	0	2.29754	0	0	2.36681	4.01642	2.2461	0	1.5468	0.882649	0.589247	0.946057	0	0.314696	0	0.103986
hiro	305.873	627.359	783.442	5.44931	2.63479	0	0	0.689448	0.28856	3.41501	0	0.482765	4.50879	0.785249	0.420406	0	0	0	2.92969	3.83294	0	0.352014	0.272476	0.63908
CG4572	17.911	47.4254	55.017	140.558	117.493	89.8162	102.806	54.3581	54.7653	122.171	100.674	71.6814	117.064	130.51	95.5145	32.3069	23.0277	27.2933	44.0324	45.7327	68.2081	72.2458	74.7443	77.767
CG31823	1.11252	2.07109	0	0	0	0	0	0	0	0	0	0	0.346665	1.35602	0.477488	0	0	0	0	0.202269	0	0	0	0
CG32483	22.234	88.0786	137.117	0	0	0.791434	0	0	0	0	0	0	1.65484	0.498707	0.600878	0.850792	0	0	0.278205	0.918304	0.191284	0.079363	0.075471	0
FASN3	0.75334	2.97126	0.401373	0	0.908451	0.687618	0.149126	0.16098	0.308958	0.55577	0.240345	0.159227	17.9399	38.4456	16.3167	0.337576	0	0.048646	0.442156	0.514169	0.771135	0.205608	0.085991	0.19551
FASN1	67.3253	64.8539	37.622	15.3118	27.9059	1289.59	51.4231	756.001	754.254	30.8306	51.9411	22.2876	356.263	337.897	408.58	369.455	333.385	183.059	7.38983	5.54035	9.44855	4.59376	5.57965	5.34762
FASN2	1.99397	2.15553	0.54555	5.85213	4.1850950000000005	3.34387	0.310797	1.52083	1.19963	4.47708	0.260767	0.310152	21.3781	52.4014	30.3193	0.772375	0.930816	0.569841	0.159265	0.104679	0.213886	0.008169	0	0.004337
CG16854	0	0.473903	0.350845	34.5553	31.7903	21.8408	0	22.688337000000004	21.2611	32.0567	0	0	0	0	0	69.215	48.9764	22.7059	0.191949	0.108114	7.61444	0	0	0
CG7120	0	1.25986	0.711263	19.382	20.1264	16.872	6.9266000000000005	26.4652	25.4201	21.14	7.08671	3.5426770000000003	12.1763	14.6867	10.5672	170.89110499999998	195.901	102.16	20.7737	20.5804	23.9761	0.061882	0.054546	0.070838
CG18088	0	0	0	0	0.344999	0.31965	2.95696	0.229041	0	0.23808	2.15835	5.93362	0.241916	0.070854	0.069738	0	0	0.148879	0.353952	0.208396	0.100295	0	0	0
CG3123	0	0.113982	0	2.76955	11.1059	0	0	0	0	8.26345	0.082892	0	0.068383	0	0	0	0	0	0	0	3.5793	0	0	0
CG9525	0	0	0	0.262918	0.6201829999999999	0	0	0.059889	0.08034	0.513578	0	0	0	0	0	0	0	0	0.015945	0.346697	0.016716	0	0	0
CG10730	0.157747	1.11759	0.164897	9.30518	10.7549	3.92492	0.365299	4.28256	4.22478	9.61726	0.243825	0.007859	1.1824	0.804503	0.626945	9.78393	3.16111	2.31063	0.606482	3.39935	4.84264	0.313986	0.81422	0.765421
CG11630	0.156186	0.479011	0	24.6749	22.9702	0	0	0	0	17.3565	0	0.008325	0	0	0	0.460347	0	0.071159	0	0.015856	4.38947	0	0.02427	0
CG1428	0	0.110054	0	73.8429	29.6688	0.040908	0	0.058761	0.057413	29.2186	0	0	0	0	0	0	0	0	0.020024	0.063339	10.8128	0	0	0
CG9168	0.148631	0.769299	0.332622	3.06624	4.86503	0	0	0.118862	0.029034	3.02289	0	0	0	0	0	0	0	0	0.029524	0.687235	0	0	0	0
CG14731	0	0	0	4.08794	20.0892	0	0	0	0	15.6375	0	0	0	0	0	0.168887	0.603307	0	0	0.080956	4.63926	0	0	0
CG15695	41.8157	53.1842	35.1383	26.4165	36.062	15.9071	0	9.24055	9.37762	29.7533	0	0.106793	9.35462	16.9903	8.39539	0.296118	2.73399	1.15315	19.9148	19.9419	23.8213	0.068909	0.05772	0
CG9988	0	3.4394	3.11715	0	0	0	0	0	0	0.304258	0	0	0	0	0	1.42219	0.383242	0.548279	0.519842	0	0	0	0	0
CG31933	0.151972	0.249336	0	102.286	65.4087	0.040528	0	0	0	67.3495	0	0	0	0	0	0	0.687788	0.173285	0	0	13.9761	0	0	0
CG6236	7.64266	8.31103	7.49517	17.0892	5.8632	23.0994	51.3724	18.6479	20.8274	7.3543	49.2893	43.5076	38.5972	15.655191000000002	15.2669	58.7961	44.3674	34.7213	10.3838	8.96464	8.84764	31.3387	35.0667	33.6314
CG32985	0	1.21419	0.840455	3.30427	6.46229	0	0	0	0	5.11246	0	0	0	0	0	0	0	0	0.138586	3.2276	0.033273	0	0	0
CG32984	0.637509	1.4065	0	0	0.423429	0	0	0.243558	0.237972	0.32091	0	0	1.38857	0.927674	0.487032	0	0	0.062945	0.143939	0.216542	0.131227	0	0	0
pre-lola-G	0.049811	0.27599	0.021684	23.6664	1.6006	5.405	0.7303080000000001	0.365803	0.538062	4.16024	0.702409	0.022507	0.060089	0.101584	0.139487	5.14474	5.75771	2.21105	1.10871	1.53749	0.847134	0.361455	0.324557	0.284135
Cyp12c1	13.6352	28.1665	23.2863	0	1.2471	22.968	0	12.3169	15.0873	1.33498	0	0.382081	11.5037	17.02	20.6288	19.1449	5.15545	3.98861	2.0275600000000003	2.28479	1.31614	1.50748	0.231906	2.28774
dib	0	0	0	0	0.243544	0	0.236561	0	0	0.143783	0.406935	0	0.855531	0	0	0	0	0.114885	0	0	0	1.2503	0.83579	0.832419
Cyp12d1-p	0.254088	1.79078	0.789311	0	0.175021	0.487951	0	0.388508	0.409339	0.142859	0	0.250668	31.0632	30.4423	34.0438	0.206639	0.711583	0.354695	0.226012	0.502085	0.193602	0.105012	0	0.033563
Cyp301a1	1.43367	4.04649	1.44497	0	0	1.89584	0	2.9033	2.76881	0.421484	0	0	1.25798	2.37301	0.596798	0	7.81578	1.7951	0.233033	0.684491	0.587489	3.43799	4.20919	3.67569
Cyp12b2	4.92392	10.8476	7.73032	9.82599	4.91828	89.6317	1.68528	68.0564	65.738	4.08093	0.669845	1.496	7.4148	8.8416	7.96884	17.205	12.6358	8.45859	97.922	89.9252	98.3609	0.114199	0	0
Cyp12e1	2.33555	9.70851	5.18131	0	1.58796	11.5316	0	10.0183	9.49132	1.31774	0	0.226998	6.11017	7.04982	6.97162	32.9003	46.7837	16.0293	20.7748	20.4207	17.0197	1.06534	0.558929	0.493419
Cyp12a5	22.8477	58.7275	52.533	4.59917	3.70214	43.8718	0.603174	26.6243	24.4136	2.49557	0.708631	0.733886	8.05452	10.3048	9.01251	9.3813	6.00424	4.77379	20.1948	20.5229	23.303	0.708099	0.639105	0.357895
Cyp12a4	228.2	577.73	583.777	47.0692	21.6472	249.708	0.767999	163.972	163.247	15.3984	0.956607	0.526712	76.4539	79.8475	104.352	70.484	63.256	28.35	1.90571	2.76465	1.85207	0.159679	0	0
Cyp49a1	5.8838	6.86221	1.26811	8.11959	7.68143	0	0	1.22909	0.980896	8.351199000000001	0	0	3.36565	7.17332	2.39306	10.2596	6.41588	4.2884150000000005	0.834083	0.654274	1.91245	0.043784	0	0
Cyp12d1-d	0.57656	3.28775	1.77516	0	0	0.696196	0	0.444779	0.798063	0.264147	0	0	37.9807	30.1158	38.9907	0.504234	0.699961	0.530192	0.508142	1.11065	0.406571	0.233984	0	0.055346
Acp24A4	1.44944	30.0302	8.3518	17.2583	6.19577	0	0	0	0	5.46456	0	0	1.011	1.78318	1.3958	0	0	0	0.7265459999999999	0	0	0	0	0
CG42464	0	0	0	0	0	0	0	0	0	0	0	0	0	0	0.573852	0	0	0	0.239685	6.58962	0.399839	0	0	0
CG42465	0	0	0	0	3.14933	0	0	0	0	2.88942	0	0	0	0	0	0	0	0	0.07349	6.83649	0	0	0	0
CG42538	0	0	0	0	0	0	0	0	0	0	0	0	0	0	0	0	0	0	0	0.138337	0.367373	0	0	0
CG42537	0	0	0	0	0	0	0	0	0	0	0	0	0	0	0	0	0	0	0.048552	0	0.033826	0.076757	0.099726	0
CG42713	0	0	0	0	0	0	0	0	0	0	0	0	0	0	0	0	0	0	0.077827	0	0	0	0	0
CG42717	0	0	0	0	0	0	0	0	0	0.33282	0	0	0	0.174686	0	0	0	0	5.7538	5.4029	3.2474	0.797102	0.755123	0.465241
CG42716	0	0	0	0	0	0	0	0	0	0	0	0	0	0.986009	1.11698	0	0	0	1.15158	1.39195	1.15338	0	0	0
CG42828	0	0	0	0	1.60917	0	0	0	0	0.806526	0	0	0	0	0	0	0	0	0.568117	0	0.646481	0	0	0
CG43165	4.46335	11.801	0	0	0	14.4944	0	3.63553	6.1125	0	0	0	12.7267	13.624	17.2808	0	0	0	0.08346	0	0	0.972212	0	0
CG34276	0	0	0	0	0	0	0	0	0	0	0	0	0	0	0.044936	0	0	0	0.019225	0.054145	0.114133	0.048179	0.026993	0.027566
CG14298	0.453949	0	0	0	0	20.692	0	32.5136	27.4845	0	0	0	0.3287219999999999	0.979657	0.822306	0	0	0	18.0875	15.1808	17.647778000000002	0	0	0.114613
CG16704	0	8.86701	37.1515	7.67938	1.58371	114.064	0	61.2476	51.6272	0	0	0.085313	570.773	828.686	1128.96	0	0	11.3807	56.9042	48.1832	40.4913	19.5735	1.80351	6.72215
IM33	219.882	611.489	844.755	114.008	54.778	2196.63	0	657.3288269999999	672.216	46.3314	3.57325	1.27516	3851.11	5831.36	7115.62	93.3846	509.722	492.058	453.423	406.998	353.899	37.5848	1.02289	1.66651
CG15418	0	2.00246	8.65507	433.446	267.089	0.069332	4.516239000000001	0	0.307374	238.052	0	6.145283999999999	1.2974	0.152217	0.06845	0	0	0	1.09891	0.8508199999999999	26.4029	0.609324	1.12464	0.990036
CG3513	0	1.63623	0	0	0	3.18492	0	2.57625	1.01479	0	0	0	74.411	112.229	158.624	0	4.95522	2.10067	0.781673	0.147002	0.487528	1.80106	0	0.295192
CG16713	27.0788	51.7291	77.929	0	0	87.0931	0	32.2341	20.1683	0	0	0.160486	966.074	1587.54	1796.24	0	6.37758	4.52925	204.031	196.564	178.934	6.68006	0	1.15564
CG3604	22.7561	37.8036	44.8176	18.2828	9.55537	26.9873	0	1.55553	2.46702	11.0671	0	0.0023829999999999	56.0723	103.099	77.0762	0	0	0.109637	14.8976	16.688	17.936811000000002	0	0.037325	0.079466
CG10031	0	1.93181	0	5.4164	0.765143	81.6183	0	48.6952	46.5161	0.626805	0.281716	0	67.3832	112.22	144.019	4.73965	8.76564	3.11998	19.4849	18.016	19.751	0.6066	0	0.425996
CG2816	0	0	1.51719	0	0.559349	4.83123	0	1.20692	0.424902	0.696293	0	0	3.6279	6.65653	2.90143	0	0	1.1289	16.7682	19.7591	10.8006	2.6401	2.53393	3.03564
CG13748	0.873942	1.03194	0	4.38907	3.06264	0	0	0.165295	0.921583	2.87945	0	0	0	0	0.072096	0	2.07193	0.244868	0.217144	0.24479	0.26614	0.075956	0	0.06945
CG42827	0	0	0	217.188	109.499	0	0	0.498433	0.176319	70.7968	0	0	0	0.518875	0.517344	0	0	0	0.8816940000000001	0.975877	27.2097	0.293875	0	0
CG17380	0	1.1162	0	19.8136	58.322	0	0	0	0	40.2877	0	0	0.1698	0	0	0	0	0	0	0.639186	41.5291	0	0	0
CG31609	0	0	0	221.291	169.147	0	0	0	0	116.253	0	0	0	0	0	0	0	0	0	0.388003	10.6132	0	0	0
CG31515	0	1.84781	0	19.3762	7.84784	0	0	0	0	4.33217	0	0	0	0	0	0	0	0	0	9.98256	0	0	0	0
jhamt	0.588059	0.555499	0	10.652	0	0.627292	0	0.431687	1.10524	0	0	0	15.184	20.971	22.5631	0	3.373	0.929857	16.7729	19.0205	11.9562	0.157497	0	0.137446
Kaz1-ORFB	1.91763	2.32864	2.59491	22.6004	20.8691	59.3595	1.5665	40.3872	38.2979	18.568	2.11025	4.47286	109.613	177.622	220.904	34.5256	21.7926	39.8244	41.2541	45.1733	50.4502	3.63799	1.52701	2.59971
CG34454	0	1.34452	0	0	0.747862	54.7473	0	45.6975	36.8624	0.312927	0	0	65.9406	72.0483	60.2285	4.33037	2.65503	3.19197	155.896	171.597	206.734	0.789976	1.54557	1.48703
Sfp33A3	0	10.6173	16.1741	31.6607	36.1711	1.19762	0	1.14204	0.697404	22.888	0	0.046493	0	0.769321	0.116098	0.292638	0	0.17102	5.1527	168.91	1.83327	0	0	0
CG42486	13.8159	100.693	66.27707099999999	3.09021	42.2126	206.059	1.05466	6.15525	12.1603	13.358	3.14963	0.586068	48.944	95.6157	173.653	52.128	21.5957	15.8938	35.9452	48.8105	38.798	0.693246	0.114285	0
CG45011	0	30.1401	20.7543	64.17067399999999	106.447	0	0	0	0	118.166	0	0.003932	0	0	0	0	0.864052	0.083957	0.574608	44.0577	0	0	0	0
CG45012	0	0.297408	0	0	6.21308	0	0	0.893956	0.436726	7.29662	0	0	0	0	0	0	0	0	0	3.53323	0	0	0	0
CG44008	237.84405500000005	652.91	516.507	36.1029	9.0673	112.359	0.23589	29.0028	26.7977	8.03203	0.382472	0.462487	81.4528	101.612	100.829	28.7582	31.8422	43.7462	21.0825	47.7154	13.5911	0.829904	0.165117	0.235968
CG14933	40.4509	160.068	65.1494	212.843	64.2054	836.895	1.64145	441.886	440.498	39.5745	0	0.841601	164.081	196.23	242.241	87.536	143.68748599999998	38.5153	127.889	121.956	92.3889	0.917224	0.132453	0.572503
CG31704	5.31931	19.1359	60.0426	79.1734	38.0563	139.055	0	42.1444	52.773	22.3292	0.281336	0.0247319999999999	35.8569	108.279	87.9864	0.544403	0	1.49423	88.8732	96.6082	64.28657799999999	0	0.095382	0
CG32354	0	0	0	0	1.16281	11.4377	0.455633	11.6425	11.6007	0.934852	0	0.38672	0.576787	1.22895	0.545645	26.0483	22.77	15.7023	6.04041	4.88781	4.71049	1.79196	2.14208	2.41018
CG4991	11.2494	31.9843	13.7968	1.08012	2.48741	17.8804	262.581	23.0338	19.4722	2.45251	273.878	211.265	166.624	21.6616	38.5385	16.8495	5.14963	5.69319	28.4426	27.2171	22.7315	0.076705	0.133741	0.04636
CG43693	36.516	40.2848	16.5123	2.39464	12.3467	72.1876	62.9381	79.6786	74.38288800000001	12.9547	64.8122	62.076609000000005	26.4356	33.3009	14.6659	30.5917	59.9097	18.9213	77.09555399999999	72.2087	72.3043	0.064746	0.018916	0
CG16700	4.06933	7.43177	2.61203	0	1.60976	31.192	19.9533	34.9326	31.3154	1.08129	18.7026	21.2426	8.34478	8.01914	4.51384	12.3338	12.0712	4.86826	30.0093	32.9221	29.0802	7.71742	10.1285	7.65742
polyph	0	0	0	10.1742	16.7151	0	0	0.133643	0.221559	11.9787	0	0	0	0	0	0	0.597682	0	0.111702	0.269941	6.19935	0	0	0
CG8785	64.1726	178.8	136.756	2.65611	3.2109	13.655	0	11.1654	10.3943	2.56218	0	0	3.03528	2.42959	1.13765	2.7908	9.49983	2.76678	10.8332	13.5863	10.6599	0.095179	0.314122	0.114559
acs	16.0972	20.1344	32.0698	0	0.986421	0	0	0	0	1.07201	0	0	2.28589	0.340298	0.354953	0	0	0.247456	0.702064	0.985668	0.953111	0	0.155343	0
CG7888	2.74694	6.65684	5.9235	0	1.00966	82.8763	8.07988	92.086	91.7447	1.12046	7.02536	11.1168	4.52433	6.2779	2.37952	95.4221	80.7746	36.3158	32.6768	28.8201	24.2813	0.302894	0.3073	0.484882
CG13384	4.2923	7.830020999999999	9.11274	7.46666	8.44306	38.2623	19.4147	43.1177	41.76745400000001	8.13176	17.5948	13.3897	34.3393	54.66768400000001	34.3562	105.816	103.736	54.1768	23.7939	24.1502	21.9816	10.9295	14.0526	16.3949
CG32079	0	0	0	0	0.794324	0	0	0	0	0.698711	0	0	0	0.451531	0.095303	0	0	0	0	0	0.746481	0	0	0
CG32081	0	2.27808	0	102.015	264.172	0.479508	0	0	0	193.902	0	0	0	0.132177	0.04709	0	0	0	0.101619	1.50689	99.2857	0	0	0.03202
CG42259	3.24625	5.72249	0	11.2721	4.47772	36.9844	33.2917	12.0781	14.2761	6.91379	32.2837	27.5041	21.9617	34.7412	38.8355	21.9811	55.6405	24.8018	17.1357	21.9246	15.2534	20.9981	26.614254000000003	19.6987
CG43229	0	0	0	0.523084	1.0055	0	0	0	0	0.838646	0	0	0	0	0	0	0	0.338216	0	0.141257	1.62326	0.070181	0	0
CG42878	0	0	0	0	0	0	0	0	0	0	0	0	0	0	0	0	0	0	0	2.46234	0	0	0	0
CG46042	0.893747	0	0	9.1938	1.927	0	0	0	0	1.78183	0	0	0	0	0	0	0	0	0.235979	5.20301	0.096061	0	0	0
Acp62F	0.658651	47.6849	73.181	151.073	73.0129	0	0	0	0	75.4077	0	0	0	0	0	0	0	0	12.2213	296.384	1.27137	0.226732	0.102351	0.20834
CG5267	3.60952	1.28189	1.75656	3.4458	3.12099	25.5571	1.86891	33.6467	32.6256	2.68009	1.08222	0.527259	0	0	0.293854	19.6453	6.70234	6.06545	0.084236	10.1684	0.719059	0.085909	0.092802	0
CG33259	0	0.85443	3.02564	27.0109	11.2862	0	0	0	0	8.67284	0	0	0	0	0	0	0	0	0	7.8857	0.374584	0	0	0
CG14024	0	0	0	0	0.229968	33.2377	0	29.7641	31.8718	0	0	0.035779	0.152323	0.103065	0.040314	44.5846	32.3134	34.8969	0.215314	0.413341	0.259687	0.020963	0.014515	0.023866
CG31743	7.25492	16.9725	4.98576	8.12048	5.65969	101.973	5.39375	84.3103	53.776537000000005	9.72323	3.50134	4.10096	48.1939	36.6791	72.9099	76.6719	76.3501	46.8025	188.696	175.664	148.25123499999998	13.5074	13.7617	13.131999999999998
CG13937	0	5.98704	3.1282	10.8186	6.89135	139.873	0.214113	227.804	226.046	7.7398	0.415912	0.873677	3.3734460000000004	4.92407	2.94667	280.809	297.62	157.99752600000002	44.0163	38.9605	31.4888	0.628128	0.454508	0.544821
CAH6	0	0	0	0	0	0	0	0	0	0	0	0	0	0	0	0	0	0	0	0	0	0	0	0
CAH5	0	0	0	32.7369	23.9128	0	0	0	0	26.1018	0	0	0	0.111546	0.399506	0	0	0.126903	0	0	9.24906	0	0	0
CAH8	0	1.06399	0	0	0.268802	0	0	0.928429	0.689648	0.1658	0	0	0.066857	0.108064	0.471717	5.49339	8.72555	4.05276	0.227983	0.175625	0.633693	0.151139	0.136683	0
CAH3	26.0204	43.6307	42.0932	3.41932	9.39834	47.0331	163.844	45.5633	47.2017	9.39329	166.08542699999998	169.09136999999998	84.7053	35.448	33.3223	77.802	47.7389	25.7087	15.6823	16.4952	14.5278	29.3196	31.9422	34.028
CAH7	21.4756	38.663	22.4024	4.22823	3.56454	142.003	49.6796	151.191	159.628	3.08302	51.1167	37.5482	64.2958	63.3729	84.3995	157.418	235.961	119.981	37.7042	38.9564	22.1134	0.286641	0.447629	0.557242
CAH16	0	0	0	0	6.82908	0	0	0	0	3.91884	0	0	0	0	0	0	0	0	0.056186	1.87194	0.052711	0	0	0
CAH13	0	2.04487	0.16465	254.939	289.201	3.84973	0	3.86279	4.09656	298.622	0	0.047809	0	0.030988	0.024093	18.5166	20.3504	13.4316	0.062382	0.570363	59.2943	0	0	0.049577
CAH14	0	0.748517	0	29.9548	45.2481	0	0	0	0	34.3292	0	0	0	0	0	0	0	0	0	0	12.4291	0	0	0
CAH15	0.287336	0.813383	0.901079	365.944	135.898	0	0	0	0.053099	147.532	0	0.003384	0	0	0	0	0	0.064406	0.078729	0.552447	36.405	0	0	0
CAH2	58.4461	106.878	123.403	5.42702	21.424	94.4794	49.5241	190.912	185.845	22.412	49.042	58.3047	51.7131	40.9543	41.2677	14.7286	5.59884	5.51386	185.282	179.06220100000002	133.271	2.58541	1.65417	1.89709
CAH4	0	0	0	103.161	138.667	0	0	0	0	130.682	0	0	0.068266	0	0.005857	0	0	0	0.105104	1.24596	38.3333	0	0	0
CAH9	23.2983	34.6478	42.5377	5.45159	5.95519	45.1809	1.30751	103.737	100.638	6.86844	2.15774	1.36651	8.41956	8.51531	2.91529	132.41	82.8929	67.437	12.1411	11.1015	9.69351	0	0	0
Alp12	30.9335	59.9571	42.9836	6.22382	6.02482	23.7979	6.09146	26.4246	26.448027000000003	6.20172	5.38937	8.208272000000001	8.29448	7.89912	11.8089	13.6654	12.7063	8.47089	9.59815	8.53478	9.59554	1.27592	2.25451	2.51319
Alp1	0	0	0	1.18661	0.727072	0.093174	0	0	0	0.600775	0	0	0.066173	0.169662	0.227878	0	0	0	0.088985	0.200461	0.259415	0.691261	0.240591	0.110787
Alp4	105.308	161.31410100000002	137.318	60.7247	49.6752	16.7299	17.7882	22.8175	23.5256	54.4455	17.2029	11.1663	78.9295	108.199	36.0416	55.0699	50.6509	22.3886	33.3661	32.8278	26.4821	0	0	0
Alp11	0	0.661686	0	91.8679	61.5911	0.127356	0.086261	0.846203	1.17981	67.7059	0	0	0.447932	0.462002	0.229123	1.6205	0	1.14688	0.074879	0.531569	14.7767	0.331703	0.659553	0.677712
Alp6	68.68	121.722	171.622	0	0	0	0	0.039937	0.038976	0.556219	0	0	0	0.018416	0	1.16372	0	0	0	4.32918	0	0	0	0
Alp7	0.734282	0.260968	0	0	0	0	0	0	0	0	0	0	0	0	0	0	0	0	0	0	0.033175	0	0	0
Alp2	66.455	78.3158	78.369	21.8711	10.3773	0	2.15499	0	0	11.3935	1.56588	0	2.895	1.73437	1.06013	0	0	0	0	0.2391	1.4547	0	0	0
Alp8	0.357666	0.367517	0	0	0.415083	0	0	0.75239	0.493986	0	0	0	0	0	0	0	0	0.49002	0.037996	0.086067	0.208882	0	0	0
Alp10	180.361	326.048	332.877	7.85243	2.21005	0	0	0	0	2.43504	0	0.777158	4.39573	0	0.174386	0	0	0	0.672064	0.146149	0.069111	0	0.08107	0.072517
Alp9	131.105	195.198	188.253	3.81771	1.55799	0	0	0.126893	0	1.60092	0	0.416388	2.28971	0	0.085096	0.062376	0	0.041682	0.520386	0.1988309999999999	0.139818	0	0.052889	0.054413
phu	0	0.196911	0	0	0	4.83146	0	2.25331	2.10417	0	0	0	0.569062	1.9171	0.541058	8.21981	0.713555	2.58261	0.673061	0.350874	0.597875	0	0	0
Alp5	174.763	210.398	391.54	16.4539	2.5711	0	0	0.266009	0.677415	3.95563	0	0	1.93609	3.00583	3.39861	3.58575	2.98535	1.89288	0.090838	3.3627	0	0	0	0
Strica	28.2518	30.8056	29.374	0	2.24137	1.67258	14.23	2.12163	2.07652	1.9194	14.1616	15.7918	4.46615	4.32752	3.18756	0	2.59039	2.38345	0.986342	1.95636	0.866895	2.21221	2.20727	2.41526
Dcp-1	22.0467	30.6978	35.7423	4.75745	11.847	13.7705	113.664	13.9542	14.2665	12.0654	117.466	140.355	18.8015	3.70737	5.6458	29.5573	29.1688	32.4933	0.70346	1.44463	1.60101	52.7259	65.5148	67.4714
Dredd	6.07965	10.1705	16.9829	13.4582	4.84878	26.6853	23.0618	24.7426	21.5454	5.70775	22.4981	17.791445000000003	11.9045	10.2449	7.81964	33.6256	38.8162	30.3365	19.2727	18.3826	17.027974999999998	61.6855	70.0132	70.90522899999999
Decay	540.729	404.352	493.094	15.1289	8.0209	0	0.72077	0	0	8.27164	0	0.849931	8.6214	3.3902	1.66864	0	0	0.453178	0.945182	13.8832	0.457823	0.266162	0	0
Damm	18.3223	52.4096	9.89953	0	6.1025	0	0	0	0	4.94031	0	0	4.53543	1.69346	1.4509720000000002	0	0	0	0.106124	23.9515	1.6400420000000002	0.738602	0.916505	1.04719
Dronc	4.66009	8.7258	7.76893	11.2517	16.8608	5.78718	83.4305	11.0441	11.4248	16.9862	80.2815	76.22	45.4877	30.845	22.6197	7.87319	14.0839	6.59837	4.90192	4.3628	7.78369	43.4696	51.0123	65.4806
Drice	15.4718	19.6486	16.9286	9.0655	6.08851	17.4149	92.4594	21.6027	23.3	6.06729	92.4641	70.5018	41.2548	17.6284	17.7797	14.0378	7.56919	7.27785	13.3927	12.5841	13.6908	60.8917	66.1274	71.6417
Mal-B2	5.72487	6.99594	6.35683	5.08345	4.05386	129.066	18.4689	67.5289	64.26159200000001	3.20945	17.2731	17.8601	469.164	474.251	619.4807059999999	14.9158	22.0896	10.2812	23.9313	20.8178	20.854	7.512251999999999	4.05456	7.85718
CD98hc	35.2688	46.1266	39.8524	44.0002	31.8403	192.753	302.17	184.846	190.176	35.8733	294.988	211.349	162.04	110.11	101.456	347.867	338.987	212.544	61.8112	58.3701	72.7538	217.059	250.838	291.729
Mal-A7	336.296	382.988	377.555	11.4902	3.307	0	0	0	0	3.57759	0	0.200121	27.898	0	0	0	0	0	0.8490059999999999	9.62312	0	0	0	0
Mal-A2	86.401	195.427	144.724	14.8762	3.12511	0	0	0	0	3.20557	0	0.376407	5.89433	1.11134	1.27926	0	0	0	0.823101	9.14229	0.395526	0	0	0
Mal-A1	4133.57	3377.13	4145.86	106.632	35.3659	6.31537	0	6.41088	5.64317	38.7628	0	0.923988	118.717	0.127353	0.055753	0	0	0.28962	17.2763	103.556	6.05666	0	0.028896	0
Mal-A3	93.5172	232.954	314.842	28.9779	3.95954	0	0	0	0	4.32848	0	0.271228	0.931711	0.405242	0.233956	0	0	0	0.101351	14.0281	0	0	0	0
Mal-B1	3.64777	1.60184	3.44234	5.8482	4.53852	8.91736	0	3.984	4.55753	4.04407	0	0.043405	10.315	6.19997	5.52699	8.56805	5.07128	2.21957	0.223756	0.281363	0.732213	0	0	0
Mal-A4	100.757	218.076	368.618	13.6568	2.08788	0	0	0	0	3.07597	0	0	3.11169	0.302868	0.156656	0	0	0.531528	0.066551	23.9187	0	0	0	0
Mal-A5	2.01637	4.55753	8.38703	1.45018	1.8024	75.59781699999999	150.841	76.3325	75.85298999999999	1.22606	147.464	96.9618	81.3726	38.8907	45.949864000000005	53.5136	44.2893	46.2787	117.311	93.8624	116.97	9.02557	4.69744	15.143980999999998
Mal-A8	246.158	422.918	330.316	9.3442	3.05893	0	0	0	0	1.94721	0	0.056876	22.5294	0	0	0	0	0	0.646683	8.75865	0	0	0	0
Mal-A6	549.298	660.9366150000001	683.543	13.0381	8.49894	0.771211	0	0.793429	1.46362	7.549107999999999	0	0.210886	74.1342	0.41092	0.7289950000000001	0	0	0	13.3878	17.9645	5.66867	0.618846	0	2.19374
CG15221	0.755677	3.18907	1.5207	0	0.574744	1.07362	1.04916	1.24744	0.999964	0.655718	0.714369	2.28914	0.837456	0.47004	0.099574	0	0	0	0	0	0.159642	0	0	0.062682
CG33234	0	0	0	31.9878	36.252	2.56121	0	5.05132	4.24831	41.7044	0	0	0	0	0	33.3626	21.2412	11.1879	0.022962	0.217844	11.6412	0	0	0
CG31103	0	0	0	0	0	23.7225	0	25.8666	25.5107	0	0	0	5.1376	7.11072	4.61625	0	0	0.489371	89.0156	78.6392	77.8086	2.49023	3.26136	2.03281
CG12783	0	0	0	20.1223	14.8173	0.214763	0.037895	0.018328	0.297279	13.6734	4.7e-05	0.026063	0.019191	0.001556	0.004544	0.168593	0.940942	0.063296	0.04562	0.071006	6.02074	0.015327	0.001727	0.010602
CG3690	32.4063	74.516	44.1594	10.9558	6.60903	0	0	0	0	6.93597	0	0	3.45194	0.768696	0.820272	0	0	0	0	0.122898	0.921888	0	0.057905	0.069095
[truncated: 2,390 more rows]

## Sheet: Table S8
Table S8. TPM values of different tissue sites in C. dipterum.
[truncated: 3,639 more rows]

## Sheet: Table S9
Table S9. TPM values of different tissue sites in P. vannamei.
[truncated: 6,814 more rows]
